# Supplementary material for: Antimicrobial resistance- and pathogen patterns in the fecal microbiota of sows and their offspring in German commercial pig farms
Source: PLoS One. 2023 Aug 24;18(8):e0290554. doi: 10.1371/journal.pone.0290554 (PMC10449214; doi:10.1371/journal.pone.0290554)
Supplement: S1 Dataset — (XLSX) [file pone.0290554.s001.xlsx]

## Sheet: qpcr results
No.	Sample	Farm(1-20=A-T)	Animal_1=S_2=F	Time_points_1birth_2weaning	Time_sampling	Individual	fae_log	QVR_log	Cpa_log	Cdiff_log	fedA_log	fas_log	Escherichia_log	dfrA1_log	sul1-3_log	blaCTXM_log	mcr-1_log	int1_log
1	A-14B_S01	1	1	1	-14	1				2.81719			8.21155	6.2384	7.50479	5.08577	4.68696	7.27342
2	A-14B_S02	1	1	1	-14	2						3.84036	7.46503	4.41254	7.5249			7.60065
3	A-14B_S03	1	1	1	-14	3							7.09286		6.91667			6.88735
4	A-14B_S04	1	1	1	-14	4							8.10013	4.23645	7.40458			7.39117
5	A-14B_S05	1	1	1	-14	5							7.72644	4.90827	7.34912			7.57508
6	A-14B_S06	1	1	1	-14	6			3.25946				4.12816	4.29808	6.85347		3.62913	6.88704
7	A-14B_S07	1	1	1	-14	7							4.42309	3.73188	6.48327			6.31681
8	A-14B_S08	1	1	1	-14	8							6.62385	4.19846	6.91488		3.90633	6.71615
9	A-14B_S09	1	1	1	-14	9				4.31677		5.5178	7.38137	4.91915	7.04652			6.80283
10	A-14B_S10	1	1	1	-14	10							6.44474	3.88775	7.19542			7.20194
13	A+07B_S01	1	1	1	7	1			4.21609	4.76228			9.44828	5.98107	7.98905	7.18239		7.31769
14	A+07B_S02	1	1	1	7	2			6.5146	4.02052		5.45545	9.47481	6.28927	8.09845	5.89702	5.0077	7.64484
15	A+07B_S03	1	1	1	7	3			6.16006	4.70076			9.8255	8.21816	9.302	7.47876		8.80894
16	A+07B_S04	1	1	1	7	4			5.95915	3.64695			9.40594	5.33044	7.48954	5.15861		7.24032
17	A+07B_S05	1	1	1	7	5			5.80398	4.89802			9.29949	6.12943	7.9746	4.79613		7.48443
18	A+07B_S06	1	1	1	7	6			6.71869	5.24535			6.42447	7.15776	8.46353	6.74836		7.7697
19	A+07B_S07	1	1	1	7	7			6.04512	5.57696		3.44082	9.72286	8.09613	9.23705	7.15774		8.66979
20	A+07B_S08	1	1	1	7	8			5.70147	5.08827			9.99769	6.66421	8.64871	7.53144		7.96891
21	A+07B_S09	1	1	1	7	9			5.82141	4.99405			8.6553	5.97673	8.21275	7.04848		7.59661
22	A+07B_S10	1	1	1	7	10			5.01625	4.61263			9.62523	6.91837	8.33439	5.95747		7.69817
25	A+07B_F01	1	2	1	7	1			8.19059	7.30787			10.6805	8.79985	8.94515	8.40026		9.45068
26	A+07B_F02	1	2	1	7	2			8.44871	7.78056			6.86441	6.86441	8.32282	8.63984		8.37297
27	A+07B_F03	1	2	1	7	3			8.45668				10.8558	9.45937	9.49915	9.09323	4.50341	10.0834
28	A+07B_F04	1	2	1	7	4			7.44271	3.58264			5.34348	5.34348	9.1958	7.79649		8.99182
29	A+07B_F05	1	2	1	7	5			8.53239	4.95238			9.83205	8.04523	8.58758	6.76531	4.84679	9.12807
30	A+07B_F06	1	2	1	7	6			8.77369		3.06404		10.7781	6.856	8.85312	7.03518	5.40466	9.32034
32	A+07B_F08	1	2	1	7	8			9.12967				11.2002	7.60904	9.01996	8.10709		9.75273
33	A+07B_F09	1	2	1	7	9			8.02895	3.57302			10.9149	6.99049	9.32637	8.70077	4.92465	9.86775
34	A+07B_F10	1	2	1	7	10			8.24487	6.92008			10.4485	8.79247	8.43696	8.59529	5.41829	8.98362
37	A+07W_F01	1	2	2	7	1	9.23673		5.02688			4.39702	9.93382	5.1739	8.71783	6.09468		10.0772
38	A+07W_F02	1	2	2	7	2	5.4522		4.53392	7.35302	5.4194		9.19563	5.71416	7.85852	4.903	1.01154	7.6419
39	A+07W_F03	1	2	2	7	3	4.51207		5.96281				8.81589	6.03768	8.34421	7.13414	1.90741	8.25444
40	A+07W_F04	1	2	2	7	4	8.00677			7.57727			8.63818		7.06445	5.95645		8.847
41	A+07W_F05	1	2	2	7	5	4.84581				5.23471		8.39845	5.43563	6.92823	5.44683		7.04762
42	A+07W_F06	1	2	2	7	6	5.9399		4.04907	8.57562	4.17358		9.57315	6.42632	7.33765			7.31781
43	A+07W_F07	1	2	2	7	7	5.78811		3.60251				9.3857	7.70518	8.47409			8.26541
44	A+07W_F08	1	2	2	7	8	8.41374		5.57528				9.36589	5.99934	6.91015			9.05788
45	A+07W_F09	1	2	2	7	9	6.74286		7.19914	5.04579			10.2496	6.38158	7.3359	5.82108		7.72124
46	A+07W_F10	1	2	2	7	10	7.16614			2.77657			8.48839	5.36191	6.76109			8.28126
49	B-14B_S01	2	1	1	-14	1	6.18693		3.85231	5.1299	2.88405	5.78734	7.95135	5.74015	7.91943			7.69171
50	B-14B_S02	2	1	1	-14	2			4.16132				6.92644	4.53063	7.56553			7.53511
51	B-14B_S03	2	1	1	-14	3			3.99143	5.06769			8.25531	5.56579	7.43826		4.24859	7.29791
52	B-14B_S04	2	1	1	-14	4			3.78803	4.43965			7.46546	6.17535	8.1103			8.18628
53	B-14B_S05	2	1	1	-14	5			4.68221	4.6317			8.12826	5.89399	7.84256			7.60309
54	B-14B_S06	2	1	1	-14	6				4.85792			7.75006		7.63743			7.405
55	B-14B_S07	2	1	1	-14	7	3.88622			4.52105			7.86898	5.44564	7.67752			7.52046
56	B-14B_S08	2	1	1	-14	8			4.78773	4.64955			8.23788	5.58484	8.20508			8.10057
57	B-14B_S09	2	1	1	-14	9			4.60067	4.14244			7.86412	5.68466	7.5739		3.71109	7.44219
60	B-14B_S12	2	1	1	-14	12			3.7086	5.38139	3.25612		7.07807		7.22468		3.98064	6.96298
61	B+07B_S01	2	1	1	7	1			5.08346	4.71341			9.01443	4.86282	8.71866			8.31751
62	B+07B_S02	2	1	1	7	2			5.04575	4.6798			9.22236	6.91283	7.63373			7.39763
63	B+07B_S03	2	1	1	7	3	5.82688		4.92979	4.87069			9.14333		8.02125	2.89338		7.24609
64	B+07B_S04	2	1	1	7	4			3.55618	4.54077			9.21231	7.71583	8.73698		5.50299	8.1256
65	B+07B_S05	2	1	1	7	5			3.53727	4.96109			9.53426		7.88389	3.68617	5.43947	6.67291
66	B+07B_S06	2	1	1	7	6			3.74735	4.73178			7.80696		7.99069			6.52587
67	B+07B_S07	2	1	1	7	7			4.00435	4.61145			9.60947	6.95282	8.19297			7.65673
68	B+07B_S08	2	1	1	7	8			4.06348	4.90203		3.71197	9.56986	6.32377	7.74476			7.22669
69	B+07B_S09	2	1	1	7	9			4.08241	8.07775			8.93508	6.6804	7.96391			7.3311
72	B+07B_S12	2	1	1	7	12			3.77967	7.59521		3.50253	8.7015	6.79621	8.06145			7.4724
73	B+07B_F01	2	2	1	7	1			8.35252				9.48253	5.50146	7.32191			7.75486
74	B+07B_F02	2	2	1	7	2			8.05287	8.53107			10.8584	8.02018	7.90548		6.72453	8.44925
75	B+07B_F03	2	2	1	7	3			8.65337				10.4099	6.02345	8.55647		6.38479	9.06395
76	B+07B_F04	2	2	1	7	4			8.09634	5.28368			10.5653	6.90556	8.72085		4.54999	9.21839
77	B+07B_F05	2	2	1	7	5			7.90905				10.8138	8.95579	7.8486	5.45022	4.25502	8.36566
78	B+07B_F06	2	2	1	7	6			8.48841	7.95609		4.00331	10.1743	7.15442	7.86351	4.18932		8.30628
79	B+07B_F07	2	2	1	7	7			8.76067				6.40472	6.40472	8.36682		1.94875	8.50411
80	B+07B_F08	2	2	1	7	8			7.45723		4.22199		9.00936	5.53665	7.77605	4.65506	4.66979	8.19079
81	B+07B_F09	2	2	1	7	9			7.94684	8.02544			11.4219	9.08599	9.10511			9.78762
84	B+07B_F12	2	2	1	7	12	7.48591		9.0805				10.8638	8.32566	8.96265	5.92778	6.25304	9.80521
85	B+07W_F01	2	2	2	7	1	5.23613		5.84045		6.77025		9.44952	6.54252	7.41739	5.79289		7.17483
86	B+07W_F02	2	2	2	7	2	6.96665		5.73126	4.89393	6.5142		8.71754	6.56706	7.13377	7.30076	3.93697	6.77124
87	B+07W_F03	2	2	2	7	3	7.89208		5.8628		7.00442		9.48406	6.90058	7.64927	7.54755		7.26003
88	B+07W_F04	2	2	2	7	4			3.32905	5.06032			9.59445		6.22037	5.10251		7.30621
89	B+07W_F05	2	2	2	7	5	4.11113						6.41538	5.34998	5.81961	5.33919		6.12471
90	B+07W_F06	2	2	2	7	6	5.17835		3.37387	6.82637	3.5727		8.31827	6.0238	7.11283	5.51239	3.72924	6.70296
91	B+07W_F07	2	2	2	7	7	5.17194						7.53243	5.31417	6.2974	5.3061		6.27173
92	B+07W_F08	2	2	2	7	8			5.72181	5.70571	5.91842		7.68019	6.16764	6.98126	5.74226		6.42837
93	B+07W_F09	2	2	2	7	9	8.98713		2.88411	4.87074	6.81968		10.0026	6.86677	7.4458	8.31182	3.49581	7.41436
96	B+07W_F12	2	2	2	7	12	9.11928		5.77839	4.6961	5.77904		10.316	6.33202	6.98242	8.68523	3.57542	7.10032
97	C-14B_S01	3	1	1	-14	1			6.05986	4.59751			8.37552	5.40672	7.2622		3.96418	7.17191
98	C-14B_S02	3	1	1	-14	2			5.36442	4.88952			8.13656	5.72354	8.15959			7.99871
99	C-14B_S03	3	1	1	-14	3				5.08009			7.96953	5.17923	7.05835			6.7478
100	C-14B_S04	3	1	1	-14	4				4.71091			8.40325	5.78383	8.28451			8.05208
101	C-14B_S05	3	1	1	-14	5				4.90654			8.68918	5.47033	8.03356			7.96834
102	C-14B_S06	3	1	1	-14	6				4.96662			8.02613	6.20369	8.64969			8.54001
103	C-14B_S07	3	1	1	-14	7			5.06251	4.90387			8.53559	5.45187	7.67872			7.67445
104	C-14B_S08	3	1	1	-14	8			4.88974	5.1305			7.65989		7.64881			7.49459
105	C-14B_S09	3	1	1	-14	9			5.86986	4.61069			8.25452	5.31252	7.79552			7.65566
106	C-14B_S10	3	1	1	-14	10			4.26176	4.48664			8.41908		7.44582	5.54939		7.15568
109	C+07B_S01	3	1	1	7	1		4.17743	6.87418	3.83208			9.40519		8.54182			7.75438
110	C+07B_S02	3	1	1	7	2			6.28123	4.94246			9.54118		8.00174			7.35784
111	C+07B_S03	3	1	1	7	3			6.41488	4.3452	4.72866		8.75581		6.98263			6.39289
112	C+07B_S04	3	1	1	7	4			5.95261	4.50814	3.413		8.53899	5.58205	7.31602			7.3033
113	C+07B_S05	3	1	1	7	5		3.90229	8.0612	4.9782			9.7643		7.71402			7.07689
114	C+07B_S06	3	1	1	7	6	3.35319		7.65924	4.29613			8.94642	4.88988	7.8637			7.41593
115	C+07B_S07	3	1	1	7	7			8.03246	4.99345	5.16642		9.41027		8.3276			7.87663
116	C+07B_S08	3	1	1	7	8			5.82896	7.45784			9.38389		7.37276			7.45211
117	C+07B_S09	3	1	1	7	9			4.93064	4.69239			8.57388		7.52444			6.82277
118	C+07B_S10	3	1	1	7	10			5.76126	6.08823	7.18764	3.29004	9.49383		7.63245			7.07008
121	C+07B_F01	3	2	1	7	1			8.38838	7.77495					7.08809		2.03619	7.36513
122	C+07B_F02	3	2	1	7	2			7.76122	4.54144	2.96092				7.00504	5.59937		6.71304
123	C+07B_F03	3	2	1	7	3			7.83088	4.97686					6.20038	6.32212		8.2023
124	C+07B_F04	3	2	1	7	4			8.56452			4.23821	10.1121	5.71913	5.99443	5.00968	4.90323	7.66413
126	C+07B_F06	3	2	1	7	6			8.2383	5.77893					6.69361		2.1621	6.43463
127	C+07B_F07	3	2	1	7	7			8.74717		3.87756		9.99567	5.3929	7.65349	5.1731		8.56253
128	C+07B_F08	3	2	1	7	8	4.69101		8.19151	8.29059			8.51664		7.96718	5.14078	3.81619	9.11386
129	C+07B_F09	3	2	1	7	9			8.34939		4.31577	3.65391	3.54136	3.54136	6.80538	5.61286		6.51171
130	C+07B_F10	3	2	1	7	10		4.5229	8.78533	4.05226	7.62834		10.99	5.78146	7.08539	5.2358	5.00319	8.72301
133	C+07W_F01	3	2	2	7	1			5.99855	8.78949			9.55667	6.1474	8.43689	3.8748		8.32222
134	C+07W_F02	3	2	2	7	2			6.72451				9.59617		7.32248			7.62526
135	C+07W_F03	3	2	2	7	3			7.0409	2.7889			7.59904		7.08391			6.89632
136	C+07W_F04	3	2	2	7	4			6.23676				7.94453	5.61123	7.86666			7.60896
137	C+07W_F05	3	2	2	7	5	5.53456		9.70186	6.63028	5.23468		9.15857		8.81475	5.29075		8.29951
138	C+07W_F06	3	2	2	7	6			5.45476		5.36018	3.82105	7.60613	6.29254	7.26742	5.04711	4.73255	7.06758
139	C+07W_F07	3	2	2	7	7			5.51083	6.49103		3.28756	8.64348	5.23607	7.74972	5.2369		7.35946
140	C+07W_F08	3	2	2	7	8	9.20218		7.22136		5.79114	3.67612	9.7483		7.11937	4.6917		6.97189
141	C+07W_F09	3	2	2	7	9			9.19681	2.79506			9.76478		6.59223			6.04157
142	C+07W_F10	3	2	2	7	10			5.81646	2.88419		4.0731	8.39342		7.85068	5.06527		7.9371
145	D-14B_S01	4	1	1	-14	1			3.70595	4.76132			7.66624	4.80835	7.34062			7.3046
146	D-14B_S02	4	1	1	-14	2				4.87114	3.25476		8.69111	5.80858	7.37364	5.50547		7.18813
147	D-14B_S03	4	1	1	-14	3				4.5452	3.23508	5.2436	8.42295	6.05974	7.98749			7.85855
148	D-14B_S04	4	1	1	-14	4				4.90617		5.5843	7.52715	5.463	7.36391			7.09733
149	D-14B_S05	4	1	1	-14	5				4.97695	3.75124	5.26246	8.45371	5.45302	7.49005			7.2378
150	D-14B_S06	4	1	1	-14	6				4.94962	4.09578	5.31654	8.80492	5.21136	7.37996			7.23532
151	D-14B_S07	4	1	1	-14	7		2.7984	3.86523	4.76152	3.45806		7.61112	6.08072	8.23273			8.0803
152	D-14B_S08	4	1	1	-14	8			6.47849	4.44749			8.13766	5.77878	7.91218			7.70613
153	D-14B_S09	4	1	1	-14	9		3.36509	6.94766	4.81425			8.28807	7.56741	9.32122	5.7057		9.20884
154	D-14B_S10	4	1	1	-14	10			6.62317	4.01998			8.69303	6.3386	8.22721			7.95037
157	D+07B_S01	4	1	1	7	1			6.79418	4.48442	4.92354		8.95014	5.17265	7.46289	5.6112		7.27313
158	D+07B_S02	4	1	1	7	2			3.93176	4.84982			7.10192		6.79111			5.84657
159	D+07B_S03	4	1	1	7	3			4.86967	3.6828			8.65416		7.70681			7.79416
160	D+07B_S04	4	1	1	7	4			4.67498	4.85953			6.48518	5.32886	6.1868			6.10652
161	D+07B_S05	4	1	1	7	5			5.43143	4.00397	3.46561		8.38638	4.70455	7.2986			6.66678
162	D+07B_S06	4	1	1	7	6			6.44215	4.78251	4.3728		8.93116	5.5947	7.72234	5.65666		7.48441
163	D+07B_S07	4	1	1	7	7		3.96538	5.37411	4.74802			7.70667		7.17788			6.39315
164	D+07B_S08	4	1	1	7	8			6.01278	4.32722	4.93989		9.03138	5.59481	7.60598	5.42557		7.3479
165	D+07B_S09	4	1	1	7	9			5.38731	4.38101	4.78775		8.65302		7.2487	4.52056		6.47341
166	D+07B_S10	4	1	1	7	10		4.45671	6.65189	6.91993			8.70496	5.0512	7.29045	5.77513		7.02313
169	D+07B_F01	4	2	1	7	1			8.41476	5.35865					8.38672	5.88493		8.0485
170	D+07B_F02	4	2	1	7	2			7.66787	4.4208		3.63099			7.78791	5.4667		7.30549
171	D+07B_F03	4	2	1	7	3			7.56062	3.92759			8.99148	5.96065	7.89181	4.36165		8.05418
172	D+07B_F04	4	2	1	7	4			7.71165	3.69806			9.09457	5.60394	8.16013			8.67251
173	D+07B_F05	4	2	1	7	5			7.97444	5.20194			9.87256	5.25958	7.06549	4.57191	4.53996	8.68943
174	D+07B_F06	4	2	1	7	6			8.07824	3.56378					7.98919	5.12275	1.97853	7.6671
175	D+07B_F07	4	2	1	7	7			6.55216	3.56043			3.86682	3.86682	7.92251	5.27996		7.68002
176	D+07B_F08	4	2	1	7	8			7.84088	6.96767			8.75188	7.0396	8.70383	7.03736	4.6097	8.58165
177	D+07B_F09	4	2	1	7	9			7.82987						7.06837	5.04534		6.65616
178	D+07B_F10	4	2	1	7	10			6.62681	2.70625		3.25001			7.47482	5.19847		7.16127
181	D+07W_F01	4	2	2	7	1			4.03176		5.3135		10.3925	6.52951	9.3876		3.81732	7.36663
182	D+07W_F02	4	2	2	7	2			4.0715	4.17603			9.62913	6.29476	7.63355			7.11418
183	D+07W_F03	4	2	2	7	3			3.02131		5.36071	4.16932	9.83585	6.01095	7.17097			7.05899
184	D+07W_F04	4	2	2	7	4			5.6891	8.03869	7.45765		9.27667	5.98227	8.30096		3.25467	6.67898
185	D+07W_F05	4	2	2	7	5			5.09417		9.45562		9.48344	5.89029	7.31467			7.07626
186	D+07W_F06	4	2	2	7	6					8.80677		8.77664		7.05536			6.73208
187	D+07W_F07	4	2	2	7	7			7.42458				10.4141	6.28112	8.82321		3.31538	7.14018
188	D+07W_F08	4	2	2	7	8			3.26261	4.23791			9.17339	6.38128	7.56959			6.83436
189	D+07W_F09	4	2	2	7	9		3.36239	3.29264		7.72496		10.1856	6.51751	7.92109	4.82504	3.94995	7.65565
190	D+07W_F10	4	2	2	7	10				7.71756	6.43771		8.54898	5.54475	8.67888			6.42723
193	E-14B_S01	5	1	1	-14	1						5.37685	8.10021	5.80239	7.67603	5.60063		7.4536
194	E-14B_S02	5	1	1	-14	2				4.81939		5.54106	8.39823	6.37481	8.09609			8.04608
195	E-14B_S03	5	1	1	-14	3			7.08499				8.14481	5.55607	7.84874			8.09133
196	E-14B_S04	5	1	1	-14	4						5.41019	9.12978	6.77019	8.04457			8.11658
197	E-14B_S05	5	1	1	-14	5			7.27708	4.68994			8.78871	6.79647	7.90176			8.79167
198	E-14B_S06	5	1	1	-14	6			5.62537	4.90589		5.44045	8.32125	6.23664	7.74569	5.45749		7.58703
199	E-14B_S07	5	1	1	-14	7			6.43648			3.76575	7.90185	6.24443	7.83168			8.09981
200	E-14B_S08	5	1	1	-14	8			6.53477	4.69563			8.23213	6.11465	7.29776			7.33693
201	E-14B_S09	5	1	1	-14	9			6.53832				7.66901	6.67595	8.8998			9.05307
202	E-14B_S10	5	1	1	-14	10			6.11878	4.42269			7.65586	6.04441	7.37077			7.18478
205	E+07B_S01	5	1	1	7	1			8.39353				9.33713	7.27318	8.79005			8.5238
206	E+07B_S02	5	1	1	7	2			6.17998	4.31832			9.74434	6.46213	8.71728			8.21234
207	E+07B_S03	5	1	1	7	3			5.85695				9.02398	6.20026	8.1424			8.09072
208	E+07B_S04	5	1	1	7	4			7.3427		3.69766		9.11659	6.95467	8.21121			8.30558
209	E+07B_S05	5	1	1	7	5			6.38742	3.91744			10.4362	7.6672	8.33581	4.0645		8.43843
210	E+07B_S06	5	1	1	7	6			4.97534	4.59563			8.3696	6.41454	7.73208	3.89344		7.07969
211	E+07B_S07	5	1	1	7	7			4.61132	3.73361			8.52372	5.86628	7.72241	5.60705		7.49949
212	E+07B_S08	5	1	1	7	8			4.94313	3.90911	3.75846		8.04181	5.58214	7.85979			7.56978
213	E+07B_S09	5	1	1	7	9			6.61007	4.66303			9.72831	7.12436	7.8638			8.21164
214	E+07B_S10	5	1	1	7	10			8.10951	4.60083			9.5637	7.15726	8.41913			8.2937
217	E+07B_F01	5	2	1	7	1			8.62581	4.07174		3.41242	5.88173	5.88173	8.72454	5.01832	1.74208	8.43825
218	E+07B_F02	5	2	1	7	2			8.59752	3.40883		4.50815	10.3002	7.59826	8.09891	5.23401	5.58941	4.69897
219	E+07B_F03	5	2	1	7	3			8.32433	4.67216		4.09061	9.72909	7.66243	8.95175	4.0955	2.72351	9.13565
220	E+07B_F04	5	2	1	7	4			7.19933	4.16418			10.1765	9.01116	9.23767	6.55878	4.92622	9.72293
221	E+07B_F05	5	2	1	7	5			9.07453	4.43158			10.8137	8.6498	8.99492	6.17396	5.79809	9.79549
222	E+07B_F06	5	2	1	7	6			8.42485	7.92026			10.5461	8.34617	8.1626	6.1835	4.76797	9.0108
223	E+07B_F07	5	2	1	7	7			8.89176	6.99827		3.76596	5.95528	5.95528	8.081	6.67046	2.29656	8.43499
224	E+07B_F08	5	2	1	7	8			7.61972	6.90404			10.2373	7.86622	8.13134	6.00881		9.14463
225	E+07B_F09	5	2	1	7	9			7.77224	4.48452		4.35	8.73479	6.91588	8.73703	4.79248	3.02788	8.73594
226	E+07B_F10	5	2	1	7	10			8.69247	3.44043		4.27969	9.07835	5.35682	8.80836	4.52132	2.94923	8.70435
229	E+07W_F01	5	2	2	7	1			5.75678				6.427		7.20903	6.51131		6.77244
230	E+07W_F02	5	2	2	7	2							5.45696		5.97727	5.79384		5.70662
231	E+07W_F03	5	2	2	7	3			8.3576	7.02413			7.14277	5.90218	6.4624	5.8978		6.29802
232	E+07W_F04	5	2	2	7	4		4.16698				4.50008	5.73512		6.38881	5.59334	4.83397	6.21614
233	E+07W_F05	5	2	2	7	5							5.72944	5.67512	6.61038	5.77845		6.38027
234	E+07W_F06	5	2	2	7	6			3.02679				5.95248	6.02219	7.06599	5.24565	3.72211	6.68245
235	E+07W_F07	5	2	2	7	7	4.19184			3.8931			6.2787	5.77278	7.21829	5.15368		7.03371
236	E+07W_F08	5	2	2	7	8			5.93766				6.74435	6.30786	6.72759	5.99905		6.78516
237	E+07W_F09	5	2	2	7	9							6.4721	5.69323	6.69879			6.45207
238	E+07W_F10	5	2	2	7	10			5.11593	4.83742			6.74014	5.67085	6.85795	5.58999		6.52015
241	F-14B_S01	6	1	1	-14	1			3.61347				8.40273	6.67899	8.67712			8.47245
242	F-14B_S02	6	1	1	-14	2							8.00504	5.53285	8.00131			8.13992
243	F-14B_S03	6	1	1	-14	3				4.69716		5.43532	8.7511	6.27325	8.48753			8.2941
244	F-14B_S04	6	1	1	-14	4			5.10976	4.66999		4.15754	8.2291	6.44173	8.87172			9.05355
245	F-14B_S05	6	1	1	-14	5			4.2241			5.47367	8.62951	6.55583	8.22289			7.81604
246	F-14B_S06	6	1	1	-14	6	5.60248			4.68497			7.71327	5.2963	8.02394			8.14914
247	F-14B_S07	6	1	1	-14	7	6.01156					5.29639	8.42365	6.25182	8.38062			8.2348
248	F-14B_S08	6	1	1	-14	8	6.8946			4.80976		3.28988	8.43086	6.22476	8.5594			8.7963
249	F-14B_S09	6	1	1	-14	9						5.67153	8.21971	5.33347	7.91179			7.76357
250	F-14B_S10	6	1	1	-14	10	6.28646			4.78776			8.56313	6.20262	8.41584			8.19915
251	F-14B_S11	6	1	1	-14	11	5.84076			2.7398			9.56157	6.66501	8.56934			8.84972
253	F+07B_S01	6	1	1	7	1			4.18487	4.60126		5.10623	7.33634	5.12133	7.98243			7.23917
254	F+07B_S02	6	1	1	7	2			3.68307	4.68322			8.18622	5.11959	7.84205			7.00563
255	F+07B_S03	6	1	1	7	3	4.62536		4.76271	2.74765			9.37675	6.91653	8.80016	6.87932		8.51694
256	F+07B_S04	6	1	1	7	4			3.95068	3.67822			7.21719	4.75316	7.93349		4.15515	7.26005
257	F+07B_S05	6	1	1	7	5			5.22067	3.80605			7.43537	4.56444	7.93219			6.85706
258	F+07B_S06	6	1	1	7	6		3.52975	2.93816	4.86718			9.08918		7.59449			7.15692
259	F+07B_S07	6	1	1	7	7	6.41612		5.25439	3.27498			8.73833		7.69256			6.54916
261	F+07B_S09	6	1	1	7	9			5.21911	3.87571			6.96927	3.88906	7.69628			6.32771
262	F+07B_S10	6	1	1	7	10			3.81695	4.30418			9.06375	5.82639	8.04675	5.13098		7.43186
263	F+07B_S11	6	1	1	7	11				5.90405			7.92317	5.71685	7.94707	5.19976		7.37715
265	F+07B_F01	6	2	1	7	1	5.86511		8.81482	4.58795			9.87775	8.16506	9.33091	6.52798	4.42978	9.89688
266	F+07B_F02	6	2	1	7	2			5.47038	3.9863			8.9767	7.11927	7.79078	5.75172	4.75709	8.56137
267	F+07B_F03	6	2	1	7	3			7.28452	3.6696			5.53799	5.53799	7.26653	6.37718	1.79363	8.14295
268	F+07B_F04	6	2	1	7	4			7.18598	6.75038			3.99884	3.99884	7.68507	5.23269		7.86464
269	F+07B_F05	6	2	1	7	5			4.53768	6.90474			8.44321	6.17234	8.3046	4.82921		8.72939
270	F+07B_F06	6	2	1	7	6			7.60916	7.06572			10.3841	8.54247	8.78362	6.1541	5.37214	9.36734
271	F+07B_F07	6	2	1	7	7	7.43801	4.8743	8.63978	7.93097			8.01486	7.78066	8.07899	6.1819		7.63613
273	F+07B_F09	6	2	1	7	9			7.16656				9.6616	7.53056	7.75096	6.3276	5.24065	8.31832
274	F+07B_F10	6	2	1	7	10			8.18194	6.80972			5.88137	5.88137	7.61138	6.07172		7.45269
275	F+07B_F11	6	2	1	7	11			7.85088			4.83785	9.67151	6.08125	8.17782		5.43482	8.87564
277	F+07W_F01	6	2	2	7	1	4.14277						9.44315	7.78476	8.57693			8.49921
278	F+07W_F02	6	2	2	7	2	8.11131		3.12701				9.16351	6.06183	7.03821			8.37439
279	F+07W_F03	6	2	2	7	3							7.54559	6.80223	6.1787			7.39439
280	F+07W_F04	6	2	2	7	4	4.84068			3.61643	9.12081		9.26862	7.24346	8.14192			8.03156
281	F+07W_F05	6	2	2	7	5	6.8775						8.57035	7.37762	8.22036			7.89056
282	F+07W_F06	6	2	2	7	6	4.2319		4.40446		10.3362		9.29114	6.44374	7.20832	5.32616	2.00849	7.05942
283	F+07W_F07	6	2	2	7	7	5.98844						7.13089	5.91228	6.63909		3.99984	6.6214
285	F+07W_F09	6	2	2	7	9	8.07689				4.79715	4.20568	8.10641		7.05181			8.94077
286	F+07W_F10	6	2	2	7	10	4.75342		3.86686				8.6548	6.46794	7.4307			7.18857
287	F+07W_F11	6	2	2	7	11				4.72795			6.42038	5.44434	6.13574	5.23506		4.78988
289	G-14B_S01	7	1	1	-14	1			5.08231		3.06557		7.06027	4.84014	4.59342			7.91226
290	G-14B_S02	7	1	1	-14	2			5.17184				8.04854	5.09553	7.71368			7.51486
291	G-14B_S03	7	1	1	-14	3		5.32838	5.60846	3.37509	2.88619		7.26506	5.22294				8.6295
292	G-14B_S04	7	1	1	-14	4			5.18576	2.68417	2.87886		6.83821	4.78787	6.40267			8.20236
293	G-14B_S05	7	1	1	-14	5			5.44706	4.38784			7.1051	4.61465				7.60128
294	G-14B_S06	7	1	1	-14	6			5.29192				7.49968	4.0148	7.51187			7.48197
295	G-14B_S07	7	1	1	-14	7			4.5432				8.26207		7.71445			7.56174
296	G-14B_S08	7	1	1	-14	8			5.66722				7.81062	5.13282	8.42389			8.5691
297	G-14B_S09	7	1	1	-14	9				4.83606			5.5313	4.47923	7.60557			7.625
298	G-14B_S10	7	1	1	-14	10			5.18928	4.95248	2.88427		8.01319	4.94593	7.57011			7.44093
301	G+07B_S01	7	1	1	7	1			8.62938	5.11946			9.29621	6.12464	7.94006	5.50582		7.60091
302	G+07B_S02	7	1	1	7	2			8.17067	4.57897		4.04963	10.0625	6.9808	7.22157			6.74951
303	G+07B_S03	7	1	1	7	3			8.40499	4.26214			8.8109	4.81066	7.48011	5.49407		7.60084
304	G+07B_S04	7	1	1	7	4			6.59099	5.02181			9.53718	7.08947	7.65111			7.10847
305	G+07B_S05	7	1	1	7	5			7.30538	4.85715		4.17302	8.38642		7.50488	4.90513		7.33739
306	G+07B_S06	7	1	1	7	6			8.19649	4.17931			8.92204	5.90863	7.669	5.74792		7.49784
307	G+07B_S07	7	1	1	7	7			8.1226	4.41375			9.4219		7.67538	4.59019		7.01507
308	G+07B_S08	7	1	1	7	8			6.99405	5.14949	4.26641		8.99234	4.14534	7.78368			7.4856
309	G+07B_S09	7	1	1	7	9			7.89651	5.78638			8.75544	5.55564	7.71782	5.14653		7.79874
310	G+07B_S10	7	1	1	7	10			8.09837	5.20587			8.92143	5.95227	6.84595	5.74232		7.01632
313	G+07B_F01	7	2	1	7	1			8.15107	7.52352			3.86795	3.86795	8.21126	5.71298		8.05254
314	G+07B_F02	7	2	1	7	2			8.7059	8.42221		4.58718	10.0812	5.63496	9.91058			9.99394
315	G+07B_F03	7	2	1	7	3			8.98168	5.65607			10.6326	5.44822	9.45731		3.49024	9.94027
316	G+07B_F04	7	2	1	7	4			7.74912	3.86336			9.64534	5.01672	7.45623			8.43869
317	G+07B_F05	7	2	1	7	5			6.24242	4.64214			10.3933	4.37824	7.7346	4.24872	4.21399	8.17899
318	G+07B_F06	7	2	1	7	6		4.44499	8.37058				9.2951		8.55132	5.8536		8.51953
319	G+07B_F07	7	2	1	7	7		3.61861	8.18679	3.4958			9.42666	5.14499	8.42368	5.80833		8.88771
320	G+07B_F08	7	2	1	7	8			8.46852				9.45311	5.10799	7.83603	4.67329	3.20297	8.0379
321	G+07B_F09	7	2	1	7	9			7.46714	6.46774			8.42835	4.62295	7.83044			8.09827
322	G+07B_F10	7	2	1	7	10		4.16712	7.78399				8.40447		7.5222	5.83027	2.61358	7.29359
325	G+07W_F01	7	2	2	7	1			3.41447				7.85523		6.87269	5.94758		6.69978
326	G+07W_F02	7	2	2	7	2			4.78667	3.44439			7.65223	5.23318	6.08701	4.89033		6.01653
327	G+07W_F03	7	2	2	7	3		3.01469					7.56098	5.19957	6.35802			6.17421
328	G+07W_F04	7	2	2	7	4			4.0081	7.27777			10.3686	6.01587	7.41727			7.10788
329	G+07W_F05	7	2	2	7	5			4.48				7.00489	4.98785	6.68936			6.59337
330	G+07W_F06	7	2	2	7	6		2.93637	5.02148	5.71662			7.3447	5.26087	6.77408	4.92272		6.5327
331	G+07W_F07	7	2	2	7	7							7.98035		6.4972	5.24875		6.29534
332	G+07W_F08	7	2	2	7	8			5.51196	4.14974			9.98938		7.2548		3.96639	7.01188
333	G+07W_F09	7	2	2	7	9			7.36234	5.05133		4.09255	8.28896		8.47904	6.08812		8.3539
334	G+07W_F10	7	2	2	7	10							7.29264		5.9927			5.88397
337	H-14B_S01	8	1	1	-14	1			7.73847	3.47872	4.36059		8.88191	6.25493	8.11041			7.98569
338	H-14B_S02	8	1	1	-14	2			7.42048		4.85195		8.37608	5.87637				8.12359
339	H-14B_S03	8	1	1	-14	3			7.61654		5.20429	3.39231	8.81167	6.5609	8.31933			8.38379
340	H-14B_S04	8	1	1	-14	4			7.7548		4.23434		7.75986	5.72507	8.3314		3.32558	8.44709
341	H-14B_S05	8	1	1	-14	5			7.76048		4.88438		8.33026	6.06121	8.1534	3.55283		8.32017
342	H-14B_S06	8	1	1	-14	6		4.32326	7.18458		4.25764		8.24065	6.30094	6.60184	3.05874	3.25325	8.55084
343	H-14B_S07	8	1	1	-14	7			7.63243		4.6425		8.41502	6.04103	8.11107			8.30307
344	H-14B_S08	8	1	1	-14	8			7.4432		5.18832	3.67249	8.81721	6.29869		3.45393		8.42393
345	H-14B_S09	8	1	1	-14	9			7.81699	3.89483	4.61702		8.54683	6.16168	7.89522			8.51751
346	H-14B_S10	8	1	1	-14	10			7.48806	4.41955	4.41227		8.36168	5.76004	8.07523			8.18671
349	H+07B_S01	8	1	1	7	1			4.95368	4.55218			6.70722	5.09153	8.20221			7.61117
350	H+07B_S02	8	1	1	7	2			4.96333	3.51994		3.75889	8.35721	6.71256	7.82799			7.33235
351	H+07B_S03	8	1	1	7	3			4.02313	4.19756			8.60782		7.86382			7.10431
352	H+07B_S04	8	1	1	7	4			3.81224	3.21637			7.42668	4.71865	7.85112			7.33397
353	H+07B_S05	8	1	1	7	5			7.97579	3.32258		5.10795	8.2027	5.04484	8.09677			7.70555
354	H+07B_S06	8	1	1	7	6			4.17114	3.81434		3.37716	6.58947	5.77314	7.54469			7.49001
355	H+07B_S07	8	1	1	7	7			4.67147	4.32394			8.05024	6.60024	7.90103			7.69869
356	H+07B_S08	8	1	1	7	8			4.5287	4.46992		5.1377	7.1976	5.26711	7.9311			7.37678
357	H+07B_S09	8	1	1	7	9			5.88718	4.37812		4.41656	8.19978	5.30656	7.93986			7.44355
358	H+07B_S10	8	1	1	7	10			6.56977	4.61202			9.20618		8.0313			6.98735
361	H+07B_F01	8	2	1	7	1			8.46598	5.77856			8.6681	4.66449	8.55767			9.17772
362	H+07B_F02	8	2	1	7	2			8.67511	6.70923					8.53811	5.95849	1.29377	8.79048
363	H+07B_F03	8	2	1	7	3			7.37517	5.28386			6.58241	6.58241	9.15626	6.24256	1.30207	8.90963
364	H+07B_F04	8	2	1	7	4			7.22807	7.27244			8.44178	5.21383	8.09234			8.04302
365	H+07B_F05	8	2	1	7	5			8.13023	5.34014			2.83424	2.83424	9.51701	5.32178		9.57583
366	H+07B_F06	8	2	1	7	6			8.00408	6.07489			3.37403	3.37403	7.83518	5.82186	1.17634	7.60769
367	H+07B_F07	8	2	1	7	7			6.9051	7.06426			4.38453	4.38453	8.41585	5.78657		8.08653
368	H+07B_F08	8	2	1	7	8			7.54858	6.52949			8.44346	4.79774	7.98405			9.10211
369	H+07B_F09	8	2	1	7	9			8.53418	5.00455		3.88086	7.32737	7.32737	9.47757	5.28891		9.33334
370	H+07B_F10	8	2	1	7	10			7.464				9.18082	6.33969	9.00079	4.1928	2.90678	9.36209
373	H+07W_F01	8	2	2	7	1	8.98814	3.42523	3.9147	6.71634			10.6593	8.57346	7.95672	5.84712		9.50973
374	H+07W_F02	8	2	2	7	2			3.11794				8.60944	7.15682	7.94852	5.39428		7.82358
375	H+07W_F03	8	2	2	7	3	9.04433	4.43957	7.12891	4.73221			10.4383	8.33689	8.87202	5.44024		9.48636
376	H+07W_F04	8	2	2	7	4	8.43314		3.94108				9.9361	6.47176	7.53628	5.96783		9.03633
377	H+07W_F05	8	2	2	7	5	7.17783			4.42892			9.03181	6.3169	6.99763			7.0618
378	H+07W_F06	8	2	2	7	6			4.65321				8.60929	6.69888	7.08638			8.21684
379	H+07W_F07	8	2	2	7	7			3.5993	6.06265			6.97861	7.24958	8.13685			7.97008
380	H+07W_F08	8	2	2	7	8			7.27496	3.14862			10.4192	8.69264	9.61669	5.8051		9.21611
381	H+07W_F09	8	2	2	7	9	6.07525	5.83523		3.84379			10.0833	8.1383	8.72943	5.45503		8.57953
382	H+07W_F10	8	2	2	7	10		4.56824	4.16022				6.79246	6.43751	6.97329			6.98392
385	I-14B_S01	9	1	1	-14	1			7.81711	7.2603			7.68952	5.24967	7.90593			8.24415
386	I-14B_S02	9	1	1	-14	2			7.8119		4.14028		8.23973	6.76148	6.90462	4.11739		8.62128
387	I-14B_S03	9	1	1	-14	3			8.06172	6.49375			8.64139	5.81678	7.36646			7.47137
388	I-14B_S04	9	1	1	-14	4			7.59729		2.99166		9.62062	6.0639	8.22412			8.33625
389	I-14B_S05	9	1	1	-14	5			7.68317		3.01831		8.39649	5.70016	7.82901			7.65434
390	I-14B_S06	9	1	1	-14	6			6.95736		4.01652		7.12557	4.58714	4.16247			7.30125
391	I-14B_S07	9	1	1	-14	7			7.85072		2.8778		8.69871	5.7327	8.40979	3.28158		8.54567
392	I-14B_S08	9	1	1	-14	8					4.12419	5.42103	8.41266	5.7244	7.96137			7.76929
393	I-14B_S09	9	1	1	-14	9							8.8108	5.91	8.15516			7.97643
394	I-14B_S10	9	1	1	-14	10			7.90986	4.67843	4.0472	4.06875	7.83755	6.04936	7.62444			7.29326
397	I+07B_S01	9	1	1	7	1			5.94853				8.21421	5.0964	7.75573	5.87821		7.23972
398	I+07B_S02	9	1	1	7	2			5.76616				7.41692	4.42889	7.02615			6.36484
399	I+07B_S03	9	1	1	7	3	6.7545		4.25488	4.61513			7.60531	5.40467	7.75899	4.59832		7.44683
400	I+07B_S04	9	1	1	7	4			4.65631	4.79449			6.54474	5.70986	7.24264			7.06797
401	I+07B_S05	9	1	1	7	5			4.72071	3.16315			7.40471	4.37868	7.03988			6.32747
402	I+07B_S06	9	1	1	7	6			4.52394	4.44879	3.55727	4.35343	5.70147		6.52496		4.5193	6.25343
403	I+07B_S07	9	1	1	7	7			5.14531	3.85756			6.16735		6.54759			6.17587
404	I+07B_S08	9	1	1	7	8			6.38501	3.34669		3.78464	8.28266	5.69903	7.40621	5.94644		7.18135
405	I+07B_S09	9	1	1	7	9			4.63854	3.72105			7.98455	5.41703	7.15817		4.06038	6.90028
406	I+07B_S10	9	1	1	7	10			4.22931	4.22615		3.80088	7.22695		7.39241			6.70752
409	I+07B_F01	9	2	1	7	1		4.07258	9.3487	3.63876			10.3066	7.45185	9.03824	7.14367		8.63574
410	I+07B_F02	9	2	1	7	2			6.66679	4.13652			7.73733	5.26687	5.9725	5.48844	3.91921	5.57543
411	I+07B_F03	9	2	1	7	3	7.7964		8.77202	4.04276			10.5174	6.6066	8.82743	8.07184		9.25192
412	I+07B_F04	9	2	1	7	4			7.98823	3.68755					7.55226	5.95551		7.6313
413	I+07B_F05	9	2	1	7	5			8.58946	4.61662					7.01982	5.40522		6.10231
414	I+07B_F06	9	2	1	7	6			8.72824	8.11815			9.97984	5.64835	8.38271	5.69869		8.76537
415	I+07B_F07	9	2	1	7	7			7.95738	8.47511			8.52543	4.89783	8.69346	6.95251	2.92075	8.88611
416	I+07B_F08	9	2	1	7	8			8.81542	7.3283			10.3008	5.2265	7.95195	6.082		8.27319
417	I+07B_F09	9	2	1	7	9			8.77031	7.83859		2.88673	7.98048	5.40221	8.10882	5.11517		8.57673
418	I+07B_F10	9	2	1	7	10			8.03241	7.43276			9.57046	6.90394	9.30048	7.21258		9.28905
421	I+07W_F01	9	2	2	7	1			8.5132	6.16924			9.66433	6.9923	7.92128	5.55976		8.14343
422	I+07W_F02	9	2	2	7	2	8.38389		5.89446	3.96904	7.04313		9.02164	6.19208	9.31209	5.91508		8.95341
423	I+07W_F03	9	2	2	7	3			6.07476	6.87014			8.44029	6.87071	7.67374	5.91623		7.52366
424	I+07W_F04	9	2	2	7	4	3.66439		4.35843	3.50063			6.71809		6.54018	5.27479		6.4415
425	I+07W_F05	9	2	2	7	5			7.90895				9.12138	6.46804	8.0942	7.28706		7.86755
426	I+07W_F06	9	2	2	7	6	5.52532		3.16993		3.00018		7.7697	5.74308	7.39763	5.54314		7.01528
427	I+07W_F07	9	2	2	7	7			5.97328	4.2752			8.59798	5.8771	8.20663	6.94611		8.05247
428	I+07W_F08	9	2	2	7	8	6.1264	3.25093	7.37594				9.56162	5.69508	7.5323	6.17749		7.25123
429	I+07W_F09	9	2	2	7	9			5.87522	6.2314			9.45636	7.86826	5.95406			8.47325
430	I+07W_F10	9	2	2	7	10			5.81576	2.98388			8.39324	5.32583	6.64502	5.46454		6.55303
433	J-14B_S01	10	1	1	-14	1		3.6461	5.33952				8.60672	6.01576	8.23726			8.28189
435	J-14B_S03	10	1	1	-14	3			6.13714	4.22892			7.82708	6.36074	7.44357			7.34758
436	J-14B_S04	10	1	1	-14	4			5.71678	2.65678			7.18383	5.54701	7.55844			7.61574
437	J-14B_S05	10	1	1	-14	5				3.24823		5.62065	8.25273	5.80525	7.92357			7.73157
438	J-14B_S06	10	1	1	-14	6		5.54324				3.99739	7.54856	6.10404	7.60574		4.55253	7.47468
439	J-14B_S07	10	1	1	-14	7			5.42561				8.9813	5.00947	6.95931			7.07089
440	J-14B_S08	10	1	1	-14	8			4.59744				7.21639	4.93023	6.65955			6.98313
441	J-14B_S09	10	1	1	-14	9			6.34159	4.64833		4.39621	7.90344	5.85001	7.2749			7.38972
442	J-14B_S10	10	1	1	-14	10		6.10899	4.59521			3.02783	9.1391	6.89709	8.04318			7.91038
443	J-14B_S11	10	1	1	-14	11		4.11838	3.96465				8.05542	5.09288	7.13375			7.27411
445	J+07B_S01	10	1	1	7	1			6.79789				8.07745	4.98146	7.29741			6.7737
447	J+07B_S03	10	1	1	7	3			6.31352	2.93172			8.66729	5.64762	8.0763			7.39653
448	J+07B_S04	10	1	1	7	4			6.60296	2.89815			8.92118		7.23812			7.64128
449	J+07B_S05	10	1	1	7	5			6.60175			4.25239	8.07549	5.82898	7.14084			7.79743
450	J+07B_S06	10	1	1	7	6		3.46161	3.16787	3.906			8.38536		7.20535		5.44402	6.70511
451	J+07B_S07	10	1	1	7	7			7.72544	3.56741			9.77281	5.26485	7.70562			7.14111
452	J+07B_S08	10	1	1	7	8			6.57031	4.29106	3.77915	5.16822	8.40371	5.38165	8.01476			7.79759
453	J+07B_S09	10	1	1	7	9			6.69011	3.18841		5.33006	8.45794	6.47458	8.34809			8.073
454	J+07B_S10	10	1	1	7	10			4.82618	3.71488	3.90272	4.73915	8.54168	6.43504	7.00213		4.45048	6.451
455	J+07B_S11	10	1	1	7	11			6.64262	3.64751			9.43115	7.53822	7.64741			7.28807
457	J+07B_F01	10	2	1	7	1			6.36286	3.4883		3.28276	3.10494	3.10494	9.01857	5.58644		8.76925
459	J+07B_F03	10	2	1	7	3			8.61672	3.81269		4.38692	10.0259	6.77402	8.30413	5.13956	5.39998	8.80155
460	J+07B_F04	10	2	1	7	4	5.92291		6.17572	3.86488			10.0625	6.87535	8.44881	7.69443		9.03685
461	J+07B_F05	10	2	1	7	5			7.9358	3.99887			10.626	5.6394	8.42685	5.28856	4.75189	9.12325
462	J+07B_F06	10	2	1	7	6			5.36699	6.63169			7.10498	5.79646	6.69425	1.33428		6.39435
463	J+07B_F07	10	2	1	7	7			8.20117	3.83889			9.7926	5.92644	8.4499	4.6015	5.02989	9.00259
464	J+07B_F08	10	2	1	7	8			6.94276	4.13761			8.3407	6.86897	8.11137	3.37016	2.82671	8.2062
465	J+07B_F09	10	2	1	7	9			6.13143	3.34249			8.27918	4.22968	7.56763			7.47321
466	J+07B_F10	10	2	1	7	10			7.84233	4.646	4.39048	3.18414	3.1183	3.1183	8.83241	4.23686	2.03214	8.38037
467	J+07B_F11	10	2	1	7	11			7.5146				10.2275	6.45961	6.75821	5.33132	4.84191	8.01689
469	J+07W_F01	10	2	2	7	1					3.61717		7.73028	6.01588	6.89874			6.72492
471	J+07W_F03	10	2	2	7	3	3.62577			3.41103			7.82705	5.04605	6.08498			5.9458
472	J+07W_F04	10	2	2	7	4	7.5249		2.98018		7.47546		9.89898	6.2109	6.97651			8.36168
473	J+07W_F05	10	2	2	7	5	7.44626		5.46439	5.81328			8.74338		6.4079	5.51218		8.47119
474	J+07W_F06	10	2	2	7	6			3.27882				9.24005	6.95617	7.60496	5.54839		7.47059
475	J+07W_F07	10	2	2	7	7	7.39291			5.04036			9.22453	4.8903	5.97592		0.652824	8.45052
476	J+07W_F08	10	2	2	7	8							9.0494	5.76023	7.17518			7.00594
477	J+07W_F09	10	2	2	7	9							8.61089	5.79731	7.08233		1.39071	6.96549
478	J+07W_F10	10	2	2	7	10						4.18883	8.89631		6.38711			6.08222
479	J+07W_F11	10	2	2	7	11	7.7932		4.13377				8.90012	5.15771	6.82711		2.06811	8.66503
481	K-14B_S01	11	1	1	-14	1			7.26982		3.52318		8.72722	5.71522	7.69307			8.00574
482	K-14B_S02	11	1	1	-14	2			6.23314		3.35529		8.83618	6.12553	7.3662			7.30579
483	K-14B_S03	11	1	1	-14	3		6.23129	5.81467	2.79502	6.23084	4.42407	8.15939	6.28861	8.00968			7.76913
484	K-14B_S04	11	1	1	-14	4			6.71479		3.65488	3.94401	8.03998	5.11371				7.73418
485	K-14B_S05	11	1	1	-14	5			6.03188	3.32837			7.95004	5.92721	7.6131			7.43655
486	K-14B_S06	11	1	1	-14	6		3.88908	6.9681		3.6109		8.29334	5.32144				7.86965
487	K-14B_S07	11	1	1	-14	7			7.47936	3.03639	3.79851	3.80626	9.5089	6.86116	8.11822			8.25549
488	K-14B_S08	11	1	1	-14	8		4.20338	6.74455		4.5269	3.87467	8.22125	5.54928			3.1466	8.07823
489	K-14B_S09	11	1	1	-14	9		4.75408	5.40901	3.33208	3.81904		8.48288	6.24182	7.90113			7.5721
490	K-14B_S10	11	1	1	-14	10			6.16256		3.77045	3.50141	7.58941	5.10585				7.36168
491	K-14B_S11	11	1	1	-14	11			6.4376	3.2221	3.42165	3.96066	8.67166	6.1067	7.74431			7.47701
493	K+07B_S01	11	1	1	7	1			6.00266				7.28762	5.82334	7.82418	4.8141		7.53698
494	K+07B_S02	11	1	1	7	2			5.62601	3.1655		4.93269	9.04109	5.20435	7.91781			7.38825
495	K+07B_S03	11	1	1	7	3			2.99257	3.31577		3.78354	7.62669		8.19802			7.48654
496	K+07B_S04	11	1	1	7	4			6.66191	3.51468		3.08435	8.39459		8.20227		5.15184	7.54596
497	K+07B_S05	11	1	1	7	5			4.86612	3.14649			8.72291	6.08999	7.83821			7.26322
498	K+07B_S06	11	1	1	7	6			3.95984	3.69069			8.62164		8.02883			7.29702
499	K+07B_S07	11	1	1	7	7			7.01127	4.19252			8.93548	6.62339	8.76328			8.26801
500	K+07B_S08	11	1	1	7	8		3.29642	6.72223	4.39332			8.66331		8.41452			7.5129
502	K+07B_S10	11	1	1	7	10			6.11208	4.57968			8.38556	4.90241	7.95097			7.46881
503	K+07B_S11	11	1	1	7	11			5.64663	4.36984			7.52978	5.3372	8.33445			7.87171
505	K+07B_F01	11	2	1	7	1			8.18564	4.16994			9.39152	6.9417	9.08714	6.11864	3.3169	9.13615
506	K+07B_F02	11	2	1	7	2			7.09346	3.84674			4.76416	4.76416	9.1358	4.99653	1.98194	8.84023
507	K+07B_F03	11	2	1	7	3			7.62981	8.36721			10.8503	5.80902	9.58275	4.49758	5.16767	10.2903
508	K+07B_F04	11	2	1	7	4			6.29736	7.88764			5.56309	5.56309	9.07256	4.11012	2.00729	8.87645
509	K+07B_F05	11	2	1	7	5			8.18568	5.24607			4.20908	4.20908	8.39255	6.57798	2.35799	8.00778
510	K+07B_F06	11	2	1	7	6			9.34383	6.82212	7.21311		10.5352	7.51076	9.08496	5.05546	4.82952	9.45449
511	K+07B_F07	11	2	1	7	7			6.38299	9.23618		4.50067	9.27678	5.8829	9.32867			9.53974
512	K+07B_F08	11	2	1	7	8			7.51331	4.52952			3.38676	3.38676	9.28174	6.02321	2.91665	9.05566
514	K+07B_F10	11	2	1	7	10			7.66625	8.48286		4.44473	10.4837	8.1445	9.43269	6.07736	4.33077	9.95894
515	K+07B_F11	11	2	1	7	11			7.53628				8.25443	6.18733	8.3301		3.84228	8.00145
517	K+07W_F01	11	2	2	7	1			4.08075			4.42635	8.76525	7.21562	8.15218			8.09423
518	K+07W_F02	11	2	2	7	2							8.56077	6.82661	8.17007	7.12815		8.08931
519	K+07W_F03	11	2	2	7	3			7.16529	4.12394			9.78084	7.97556	8.84144	7.03846	3.70047	8.77234
520	K+07W_F04	11	2	2	7	4		3.39339	3.36033				11.1193	9.92462	6.69281	7.64649		10.1237
521	K+07W_F05	11	2	2	7	5			3.96837	8.54443			9.74764	6.10285	5.76424	8.02579		6.52401
522	K+07W_F06	11	2	2	7	6							6.42675	5.31498	6.19739			6.1638
523	K+07W_F07	11	2	2	7	7				6.02937			10.1738	8.00505	6.38466	4.4835	1.34439	8.78214
524	K+07W_F08	11	2	2	7	8						4.60003	8.35693	6.84093	7.78934	6.37987		7.63997
526	K+07W_F10	11	2	2	7	10	4.07176						8.00901	5.59363	8.43839			8.47081
527	K+07W_F11	11	2	2	7	11							8.44692	7.17158	7.6524			8.04565
529	L-14B_S01	12	1	1	-14	1					4.96879		7.2035					6.41364
530	L-14B_S02	12	1	1	-14	2					4.75115		6.93156	4.93679	7.52611			7.35115
531	L-14B_S03	12	1	1	-14	3							6.93046		7.22998			6.96687
532	L-14B_S04	12	1	1	-14	4			3.42522		6.84893		8.10791	4.66014	6.69066			6.43099
533	L-14B_S05	12	1	1	-14	5				4.225	3.99695		4.88056	4.11377	7.18509			7.1145
534	L-14B_S06	12	1	1	-14	6			4.31864	4.41133	3.5873		5.11898		6.68376		3.26069	6.42209
535	L-14B_S07	12	1	1	-14	7				3.97478	4.74605		5.31614	3.90389	7.29966			7.28739
536	L-14B_S08	12	1	1	-14	8							6.93709		6.87151			6.58105
537	L-14B_S09	12	1	1	-14	9		3.82596			4.46505		5.90913	4.21967	6.90615			7.41491
538	L-14B_S10	12	1	1	-14	10					4.2178		7.38732	5.01176	6.72086			7.52674
541	L+07B_S01	12	1	1	7	1			4.73881	4.03204			8.34658	5.64444	8.08009			8.18364
542	L+07B_S02	12	1	1	7	2			6.3991				6.21638	5.69735	7.29168			7.02246
543	L+07B_S03	12	1	1	7	3			5.43252	4.22175			6.90257	5.78863	7.18801			6.97864
544	L+07B_S04	12	1	1	7	4			6.92812	4.0307			6.13378		7.17327			6.33062
545	L+07B_S05	12	1	1	7	5			5.52487	3.42905			7.77724	5.44008	8.02408			7.49368
546	L+07B_S06	12	1	1	7	6			6.51712	3.63251			7.75201	5.35138	6.94386	4.51294		6.69147
547	L+07B_S07	12	1	1	7	7			5.58878	4.26419			7.31836	6.1063	7.62055			7.74252
548	L+07B_S08	12	1	1	7	8			5.59751	3.68704		5.15462	6.92555	4.59923	7.46306			6.76114
549	L+07B_S09	12	1	1	7	9			5.63621	2.9657	4.20672		7.64886	6.27888	8.82711	5.02494	4.1061	8.44973
550	L+07B_S10	12	1	1	7	10			7.71295	3.89582			6.42877	5.989	7.71094			7.39928
553	L+07B_F01	12	2	1	7	1			8.52244	3.27322			9.32666	7.38947	8.42625	4.7516	2.39931	9.4395
554	L+07B_F02	12	2	1	7	2			8.18969	4.27736		3.79135			9.55639	5.41138	2.00053	9.28557
555	L+07B_F03	12	2	1	7	3			9.15645	3.05186			10.6705	9.21713	8.89761	5.87072	3.60222	8.96686
556	L+07B_F04	12	2	1	7	4			8.6629	7.41414			7.59756	7.59756	8.38988	6.17874	2.17316	9.50848
557	L+07B_F05	12	2	1	7	5			8.81778	4.70516		3.59826	8.82994	5.75465	7.99686	5.39375	4.37899	8.48918
558	L+07B_F06	12	2	1	7	6			8.59169	4.9726			5.86773	5.86773	8.47243	5.93519	1.91028	8.37957
559	L+07B_F07	12	2	1	7	7			8.74708	6.21032		4.124	10.9736	8.83114	9.64066	5.86724	6.56254	10.4746
560	L+07B_F08	12	2	1	7	8			8.99971	5.78511		3.55009	5.84847	5.84847	8.86377	6.25499	2.06494	8.72067
561	L+07B_F09	12	2	1	7	9			8.02188	4.51698			8.59023	6.76724	8.04376	6.09984	4.19946	8.55106
562	L+07B_F10	12	2	1	7	10							10.6833	9.51086	8.96208	6.10498		9.6986
565	L+07W_F01	12	2	2	7	1	4.84354		5.13602	3.05043			8.77332	7.635	6.93921	5.00044	1.76197	8.47936
566	L+07W_F02	12	2	2	7	2							6.83744	6.06568	7.02824	5.06923		7.08362
567	L+07W_F03	12	2	2	7	3	5.43646						7.24989	5.856	7.03216		1.9964	6.78449
568	L+07W_F04	12	2	2	7	4	6.00057		4.33019				7.65271	6.26787	6.7903		2.21876	7.10127
569	L+07W_F05	12	2	2	7	5				3.73178			6.52979	5.73582	6.81809		1.48671	6.60547
570	L+07W_F06	12	2	2	7	6	4.99339						7.77306	6.41146	7.01306		1.50722	7.44834
571	L+07W_F07	12	2	2	7	7	5.01384						6.91904	6.08812	6.61201	5.0371	3.74854	6.91579
572	L+07W_F08	12	2	2	7	8	4.65351		2.90668	4.42778			7.64653	6.40278	7.024	3.94098	2.1897	7.52834
573	L+07W_F09	12	2	2	7	9	6.84165		4.58989				8.7215	6.10861	7.10184	5.64535	4.29683	7.16128
574	L+07W_F10	12	2	2	7	10				3.42039			7.74897	6.04293	7.33974	5.28916		7.18454
577	M-14B_S01	13	1	1	-14	1				3.00414			8.77826		6.13854		5.08794	6.50286
578	M-14B_S02	13	1	1	-14	2							5.76712	4.11674	6.78067		3.58055	6.90314
580	M-14B_S04	13	1	1	-14	4						3.04215	8.36615		5.96749			5.87576
581	M-14B_S05	13	1	1	-14	5							6.52711	6.11815	7.11483			7.07158
582	M-14B_S06	13	1	1	-14	6			3.83659				6.73396	4.00918	6.72965			6.59429
583	M-14B_S07	13	1	1	-14	7				4.17641			7.88445	4.95253	7.79207	5.4636		6.56011
584	M-14B_S08	13	1	1	-14	8			3.85854				6.37077		6.30284			6.1643
585	M-14B_S09	13	1	1	-14	9							5.42512	4.09589	6.45111			6.27065
586	M-14B_S10	13	1	1	-14	10			3.80389	4.39211			7.68825	4.86592	6.46686		4.27912	6.33665
587	M-14B_S11	13	1	1	-14	11					2.81377		7.29753	5.49193	6.67628	4.75342	3.90495	7.36041
589	M+07B_S01	13	1	1	7	1			8.33156	5.83909	3.56929		9.15662	6.24642	8.38266	7.11826		8.32989
590	M+07B_S02	13	1	1	7	2			5.58124	3.83203			8.03654	4.53133	7.73577	4.40645		7.27045
592	M+07B_S04	13	1	1	7	4			5.01855	3.73926			9.15469	4.2464	7.43131	4.56943		6.75064
593	M+07B_S05	13	1	1	7	5			5.49779	3.78549			7.79398	6.03082	7.83634	5.08555		7.30614
594	M+07B_S06	13	1	1	7	6			7.52093	3.90527	3.96924		8.17807	5.42922	7.91095	6.48955		7.53829
595	M+07B_S07	13	1	1	7	7			6.83606	4.13339			9.83677	7.88793	7.60898	6.50037		7.5572
596	M+07B_S08	13	1	1	7	8		3.47733	6.76072	3.40003			8.25092	4.95577	7.55824	6.57187		7.24954
597	M+07B_S09	13	1	1	7	9			6.26598	4.08971			8.0972		7.91625	4.55561		7.16063
598	M+07B_S10	13	1	1	7	10			7.75006	4.74869			8.34342		7.72007	4.82308		6.90994
599	M+07B_S11	13	1	1	7	11			5.82654	4.57738			9.3728		7.40683	5.05353		7.56512
601	M+07B_F01	13	2	1	7	1			8.51319	5.94609		3.273	3.68125	3.68125	8.25298	8.32956		7.94936
602	M+07B_F02	13	2	1	7	2			7.02612	5.84259			8.12154	6.58485	8.85203	6.63576		9.04922
604	M+07B_F04	13	2	1	7	4			8.38435	7.0198		4.87717	10.9683	6.4077	9.3959	7.01448	4.20626	9.94428
605	M+07B_F05	13	2	1	7	5			7.84133	7.69063			4.66116	4.66116	8.88547	7.46169	2.11555	8.59829
606	M+07B_F06	13	2	1	7	6			8.7552	6.71379			10.8254	8.50283	9.29295	8.73046		9.88281
607	M+07B_F07	13	2	1	7	7			8.16126				10.8161	8.15942	8.81275	8.12824	4.43923	9.54008
608	M+07B_F08	13	2	1	7	8			8.63605				5.21637	5.21637	9.20123	7.89062		8.9726
609	M+07B_F09	13	2	1	7	9			7.015	4.77343			9.39597	5.08561	8.21523	6.21061		8.71898
610	M+07B_F10	13	2	1	7	10			8.97943				8.38274	6.40252	9.09105	6.78356	3.04861	8.97232
611	M+07B_F11	13	2	1	7	11			8.11544				10.1447	6.37072	9.71172	6.31349	4.05766	10.2616
613	M+07W_F01	13	2	2	7	1	6.86695				3.46919		7.6723	6.52233	6.71508	4.2485		7.67524
614	M+07W_F02	13	2	2	7	2	7.72768		4.22558	5.12969			9.4599	6.6946	8.14243	5.00631		8.89534
616	M+07W_F04	13	2	2	7	4	7.32374		7.4055				9.44733	7.06506	7.29968	7.6714		8.30939
617	M+07W_F05	13	2	2	7	5	5.509			3.50518		4.2105	9.1148	7.31566	8.35429	5.11641	4.37014	8.43836
618	M+07W_F06	13	2	2	7	6			4.01474				6.99758	5.21086	7.02403	5.26616		6.98173
619	M+07W_F07	13	2	2	7	7			5.79706				8.75964	6.69871	7.32492	5.90465		7.48595
620	M+07W_F08	13	2	2	7	8	6.41268		3.84915	3.337			8.71635	6.93979	7.28086	6.36024	1.80232	7.93338
621	M+07W_F09	13	2	2	7	9	4.12537		3.41807				10.3104	8.6222	9.57122		1.55387	9.53455
622	M+07W_F10	13	2	2	7	10	6.69425		5.09828	4.8407		3.7487	9.44258	6.99825	6.77424	5.46455	1.47627	8.0888
623	M+07W_F11	13	2	2	7	11	5.99546		5.34584				10.103	8.41778	9.51458	8.04227	1.64285	9.36554
625	N-14B_S01	14	1	1	-14	1		3.85122	6.85879				8.27324	5.78775	7.68716	3.4123		7.62189
626	N-14B_S02	14	1	1	-14	2				3.63328			9.2294	5.64836	7.95069			7.71487
627	N-14B_S03	14	1	1	-14	3			5.54175	3.1195			7.19083	5.03841	7.59006	4.35913		7.54214
628	N-14B_S04	14	1	1	-14	4			6.34527				8.31266	5.56804	8.04593	3.16821		7.97795
629	N-14B_S05	14	1	1	-14	5			7.08625	3.43506			8.66085	6.32321	7.62853	5.52479		7.40259
630	N-14B_S06	14	1	1	-14	6			6.446				8.69481	6.43347	8.21165	5.19718		7.94862
631	N-14B_S07	14	1	1	-14	7			6.02809		3.51725		9.18844	6.2446	7.7237	4.40287		7.77552
632	N-14B_S08	14	1	1	-14	8	4.45314		6.03579			4.00233	8.83393	6.37826	8.0813	5.00805		7.72359
633	N-14B_S09	14	1	1	-14	9	4.90398		6.51869	3.21259			8.14611	5.52551	7.79679	3.69261		7.81121
634	N-14B_S10	14	1	1	-14	10	5.27197		6.98504	3.63707			8.86634	5.54627	8.12065	4.41505		8.03563
635	N-14B_S11	14	1	1	-14	11			7.53991	4.36563			8.88153	5.58066	8.19459	3.46737		8.04341
636	N-14B_S12	14	1	1	-14	12			6.63438	4.30588		4.52916	8.73914	6.35988	8.05356	4.97598		7.63264
637	N+07B_S01	14	1	1	7	1			6.69397	4.54547			9.09652	4.52334	7.92195	4.65563		7.40022
638	N+07B_S02	14	1	1	7	2	6.05779		7.0845	4.6123			9.07461		7.90038			7.15684
639	N+07B_S03	14	1	1	7	3			6.44325	4.31216			7.54304		7.69625	3.07322		7.02108
640	N+07B_S04	14	1	1	7	4	7.37941		7.24755	4.22129	5.54065		9.34261	6.42901	8.68264	4.56226		8.15743
641	N+07B_S05	14	1	1	7	5	6.68807	3.95802	7.56155	4.14295			9.4699	6.66711	8.23013	3.72209		7.64447
642	N+07B_S06	14	1	1	7	6	7.98246		4.93357	3.94323	5.21682		9.3697		8.03204	3.57871		7.54784
643	N+07B_S07	14	1	1	7	7	4.98269		6.81791	4.62188			8.45531	5.49164	8.27443	5.42052		7.78846
646	N+07B_S10	14	1	1	7	10			6.24744	3.53994			8.22191	5.53045	8.03667	5.63302		7.6204
647	N+07B_S11	14	1	1	7	11	5.38348		7.11648	5.27382			8.15728	5.18878	7.90971	5.06826		7.36281
648	N+07B_S12	14	1	1	7	12	6.98321		6.91398	3.50677	4.53331		9.88741	6.34162	8.16172	5.70491		7.5471
649	N+07B_F01	14	2	1	7	1			6.82687	3.99073			9.75126	7.29121	9.17577	6.41032	4.86512	9.61471
650	N+07B_F02	14	2	1	7	2	4.95211		8.72645	6.88749			10.7484	7.21172	8.91286	5.02788		9.40245
651	N+07B_F03	14	2	1	7	3			7.45653			3.55899	10.6753	7.12287	7.9372	7.4929	4.39175	8.54445
652	N+07B_F04	14	2	1	7	4			8.37751	8.25358			9.73814	5.8943	8.72301			8.63185
653	N+07B_F05	14	2	1	7	5	5.51982		7.40172		3.0722		4.3819	4.3819	8.02707	5.88958		7.79168
654	N+07B_F06	14	2	1	7	6	6.20404		8.08091				8.16859	5.38938	8.31028	4.94566		8.26787
655	N+07B_F07	14	2	1	7	7	5.1959		8.07553	4.86328			4.27847	4.27847	8.36987	5.49128		7.95228
658	N+07B_F10	14	2	1	7	10			8.20743				9.80543	6.45331	8.00769	7.77473		9.2795
659	N+07B_F11	14	2	1	7	11	6.76307		8.31587	4.02885			10.782	7.72618	9.70205	8.54105		10.4596
660	N+07B_F12	14	2	1	7	12	5.7746		8.71903	4.87974			3.58272	3.58272	8.88675	7.4856	1.91505	8.74792
661	N+07W_F01	14	2	2	7	1			4.3261				5.52872	5.07892	6.35908	4.94748		5.54831
662	N+07W_F02	14	2	2	7	2			3.75801				8.49821	6.21557	5.91539	5.40743		5.73308
663	N+07W_F03	14	2	2	7	3		5.99038	4.13521	5.61776		4.03884	6.11941		6.23583	5.52034	3.72299	5.6304
664	N+07W_F04	14	2	2	7	4							9.76442	6.09174	5.96456	5.69454		5.43324
665	N+07W_F05	14	2	2	7	5			4.00322	4.52257			8.07279	5.87364	6.48745	5.15424		6.14802
666	N+07W_F06	14	2	2	7	6	4.61744		8.36189				9.10416	6.9261	7.56566	5.43849	1.34975	7.73828
667	N+07W_F07	14	2	2	7	7			4.50656	3.04486			8.64906		5.98661	4.23355		5.73329
670	N+07W_F10	14	2	2	7	10							6.71837	5.49788	6.30012		0.59234	5.95205
671	N+07W_F11	14	2	2	7	11			3.355	3.47378			6.96614		6.31149		5.03568	5.95838
672	N+07W_F12	14	2	2	7	12			8.27943	3.80551			8.37251		6.17635			5.94872
674	O-14B_S02	15	1	1	-14	2			6.18286	3.34888		3.87172	7.99046	6.0261	7.7088			7.55337
675	O-14B_S03	15	1	1	-14	3			6.45477	3.01855			7.77246	5.11652	7.68244			7.70147
676	O-14B_S04	15	1	1	-14	4			4.88652			3.37657	8.98879	6.98998	8.06294	4.59735		8.00096
677	O-14B_S05	15	1	1	-14	5			7.03516			4.0052	9.20705	7.0447	8.38807			8.21121
678	O-14B_S06	15	1	1	-14	6			5.88253	3.04421			8.48534	6.15941	7.45364			7.17775
679	O-14B_S07	15	1	1	-14	7			5.90206				8.49274	6.33795	7.70392			7.47521
680	O-14B_S08	15	1	1	-14	8			5.70699			3.8383	9.06551	6.43542	7.73285			7.53937
681	O-14B_S09	15	1	1	-14	9			6.29833	4.45481		3.50752	8.47494	5.77617	7.95489			7.98434
682	O-14B_S10	15	1	1	-14	10			6.87514	4.4062		4.0706	8.89984	6.71912	8.09091	5.15128		7.8223
683	O-14B_S11	15	1	1	-14	11			4.17908	3.22804			7.18688	5.11759	6.96329			6.58662
684	O-14B_S12	15	1	1	-14	12			4.56569	4.11863			6.13801	3.9283			3.14989	6.72126
686	O+07B_S02	15	1	1	7	2			5.37888	3.81716			8.59438	6.46648	7.7203			7.45693
687	O+07B_S03	15	1	1	7	3			8.26283	4.02995			9.08051		8.20437	3.4137		7.61916
688	O+07B_S04	15	1	1	7	4			6.44393	3.86997	4.62847		8.06132	5.00223	7.88792			7.26075
689	O+07B_S05	15	1	1	7	5			7.36698	3.80208	5.41805		8.53553	5.18015	7.90846			7.78509
690	O+07B_S06	15	1	1	7	6			6.13299	3.25725			7.50145	4.05108	7.61501			7.03217
691	O+07B_S07	15	1	1	7	7			6.39493	3.69255	4.93199	4.25813	8.86682	4.4903	7.6311	4.39068		7.00617
692	O+07B_S08	15	1	1	7	8			5.83151		4.86303		8.72931	4.38651	7.40767	4.5689		6.70521
693	O+07B_S09	15	1	1	7	9			7.09578	8.49096		3.60385	7.78684	5.98884	7.84016			7.66537
695	O+07B_S11	15	1	1	7	11			5.9554	5.72548			7.08967	5.75871	6.98124			7.0675
696	O+07B_S12	15	1	1	7	12			4.29622				7.79386		7.38022			6.67576
698	O+07B_F02	15	2	1	7	2			8.97657				9.65915	5.10453	8.14482	5.99832		8.64944
699	O+07B_F03	15	2	1	7	3			8.82973		4.16859		10.1312	8.50144	9.07956	5.63417		9.66309
700	O+07B_F04	15	2	1	7	4			9.06955						8.32571	6.24322		8.1797
701	O+07B_F05	15	2	1	7	5			8.29272		3.45326	4.04563	10.8675	5.56319	9.8877	4.72678		10.5349
702	O+07B_F06	15	2	1	7	6			7.93831			4.53583	10.459	4.71702	8.42361	5.88842	3.83325	8.9361
703	O+07B_F07	15	2	1	7	7			9.56204	4.42051	5.06769	4.22829	10.7142	5.29909	9.17975	5.47762		9.71177
704	O+07B_F08	15	2	1	7	8			8.44798				10.7179	4.77531	9.12939	5.58247	4.26632	9.68305
705	O+07B_F09	15	2	1	7	9			8.72189			4.28318	10.8803	5.49417	9.06262	5.66297		9.53741
707	O+07B_F11	15	2	1	7	11			8.40593		3.1641				8.82549	6.2227		8.61852
708	O+07B_F12	15	2	1	7	12			8.92066				5.31919	5.31919	8.26583	5.83209		8.02548
710	O+07W_F02	15	2	2	7	2			4.20031	3.51932			6.2545	5.40039	6.52203	4.60827		6.37829
711	O+07W_F03	15	2	2	7	3			4.37373				7.33346	5.43271	6.63079		3.34379	6.89801
712	O+07W_F04	15	2	2	7	4			3.76363				5.5159		6.14481		0.352787	5.98981
713	O+07W_F05	15	2	2	7	5			4.10056				6.57353	5.44641	6.79476	4.56165	1.10625	6.60191
714	O+07W_F06	15	2	2	7	6			3.69974				6.31724	5.33386	6.78372			6.56823
715	O+07W_F07	15	2	2	7	7	3.98857			3.4794		4.84402	7.11391	6.51013	7.83098	4.56768		7.6282
716	O+07W_F08	15	2	2	7	8			5.84767				7.42394		6.02317		3.6386	6.02611
717	O+07W_F09	15	2	2	7	9			4.52631				7.26757		7.47871		1.00649	7.39127
719	O+07W_F11	15	2	2	7	11			7.81106	5.15572			7.67047	6.22358	6.53427	5.61719		6.24578
720	O+07W_F12	15	2	2	7	12			3.82613				8.2049	5.92796	6.83027		3.57134	6.51577
721	P-14B_S01	16	1	1	-14	1			5.40014	4.83344			7.5704	4.7201			3.60225	7.14252
722	P-14B_S02	16	1	1	-14	2				4.68398			9.43546	6.41208	8.11359		4.066	7.83776
724	P-14B_S04	16	1	1	-14	4			5.17822	4.72796		3.57342	8.35237	5.56513	6.59627			6.21864
725	P-14B_S05	16	1	1	-14	5			6.70576	4.94369			7.6226	5.87879	7.9198			7.72731
726	P-14B_S06	16	1	1	-14	6			4.5082	5.00111			7.78652	4.56485	7.66086	3.47813		7.51989
727	P-14B_S07	16	1	1	-14	7			4.54524	4.83412			7.04032	5.56181	8.27006		3.63821	8.34278
728	P-14B_S08	16	1	1	-14	8			4.46635	6.45674	3.02468		8.01407	5.45591	7.86336			7.77716
729	P-14B_S09	16	1	1	-14	9			5.05987	4.36486			5.95931	5.32159	8.22294			8.26093
730	P-14B_S10	16	1	1	-14	10			4.52884	5.18471	4.12686		8.1894		7.36027			7.14681
731	P-14B_S11	16	1	1	-14	11			4.20742	5.61262			7.90969	5.276	7.60204			7.32185
733	P+07B_S01	16	1	1	7	1	8.14396		5.07143	4.08391			9.13039	6.56513	8.03073			7.35713
734	P+07B_S02	16	1	1	7	2	6.79997		7.04211	4.73154			9.59131	6.75436	8.14225			7.51622
736	P+07B_S04	16	1	1	7	4	8.03255		5.26454	5.76129			9.19948	6.67142	7.90226	2.94306	5.55285	7.33012
737	P+07B_S05	16	1	1	7	5	6.34816		7.40128	5.28246			9.64037	6.60952	8.49443			7.79155
738	P+07B_S06	16	1	1	7	6	6.49552		5.95952	6.47036			9.06799	6.33017	8.06752			7.40799
739	P+07B_S07	16	1	1	7	7			5.68345	5.29596			9.09514	6.32163	8.0152	4.80322		7.60904
740	P+07B_S08	16	1	1	7	8			4.97751	8.15201			7.67426		7.35472	2.75034		6.4581
741	P+07B_S09	16	1	1	7	9	7.73052		5.98283	5.36482	4.67339		9.75191	6.78441	8.17421	4.17516		7.65222
742	P+07B_S10	16	1	1	7	10			4.79628	7.06223			9.13085	5.72639	7.92562	5.8462		7.45732
743	P+07B_S11	16	1	1	7	11	5.7859		4.92852	4.19486			8.35678		7.47204			6.94507
745	P+07B_F01	16	2	1	7	1	6.76293		7.74853			3.15817	4.21601	4.21601	7.9836	4.91463	1.73327	7.73972
746	P+07B_F02	16	2	1	7	2			8.18763	4.30791			2.74282	2.74282	8.24251	5.11299		6.5849
748	P+07B_F04	16	2	1	7	4			8.6093			4.62373	10.791	6.68081	9.0242		4.60724	9.49262
749	P+07B_F05	16	2	1	7	5	5.61329	3.19091	8.36204	5.36649			9.6225	6.80448	7.87635	5.61806		8.32371
750	P+07B_F06	16	2	1	7	6	4.76608		8.31323			4.02691	3.88925	3.88925	8.22656	5.9785		7.81115
751	P+07B_F07	16	2	1	7	7			8.04595	7.64154			8.74401	6.87215	8.80596	4.40726	3.9454	8.78787
752	P+07B_F08	16	2	1	7	8	10.0209		7.48741				11.2817	9.81819	10.0183	6.2706	4.15887	10.5849
753	P+07B_F09	16	2	1	7	9			8.83319	4.12431			4.33211	4.33211	8.1549	5.80287	1.91421	7.84972
754	P+07B_F10	16	2	1	7	10	6.62922		7.88339			3.20562	4.69071	4.69071	9.31772	5.7131	1.85242	9.12254
755	P+07B_F11	16	2	1	7	11	5.8834		7.83408	5.41969		4.39132	8.61126	5.58137	8.14862		3.14207	7.81307
757	P+07W_F01	16	2	2	7	1			3.10617	3.59355		3.65529	6.21182	6.30896	7.3898	4.8099	2.59401	6.99712
758	P+07W_F02	16	2	2	7	2			4.17184				6.61131	6.26679	7.51806	3.44196	0.52391	7.36011
760	P+07W_F04	16	2	2	7	4	5.35201			5.24739	3.84531	4.38598	7.15739	5.56094	6.88572	5.9796	0.358851	6.79218
761	P+07W_F05	16	2	2	7	5	7.68283		5.99688				8.94288	7.49843	8.24032	5.95639		8.01211
762	P+07W_F06	16	2	2	7	6			3.77148	4.14782			7.24748	6.78476	7.7622	6.30293		7.5232
763	P+07W_F07	16	2	2	7	7			7.22317				6.60545	5.95083	6.70912	5.79759		6.29146
764	P+07W_F08	16	2	2	7	8			4.03659				7.44055	7.88991	8.58179	6.13872		8.62439
765	P+07W_F09	16	2	2	7	9	7.16876						7.83735	6.76414	7.61	4.57894		7.77422
766	P+07W_F10	16	2	2	7	10	5.39169		4.07378	4.55281	4.23697	4.23514	9.99164	7.04862	8.18722	5.56812		8.25194
767	P+07W_F11	16	2	2	7	11			3.48244			3.96653	6.5604	6.4292	7.27302	6.06253		7.33262
769	Q-14B_S01	17	1	1	-14	1	5.59533		3.86507		3.66011		7.44027	4.89286	7.37184			7.40436
770	Q-14B_S02	17	1	1	-14	2		3.08619		4.41933			6.22536	3.86201	6.58139		3.56231	6.45397
771	Q-14B_S03	17	1	1	-14	3			3.73142	4.5706			7.74266	4.57517	7.09565			7.13353
773	Q-14B_S05	17	1	1	-14	5			4.08865	4.53623	3.49125		6.56669	4.13171	6.83895		3.53916	6.87702
774	Q-14B_S06	17	1	1	-14	6			3.71351	4.29948	3.63573		7.37729	5.48451	7.14547			6.88058
775	Q-14B_S07	17	1	1	-14	7			3.56075	4.61074			7.59769		7.12415			6.9567
776	Q-14B_S08	17	1	1	-14	8							6.67478	5.06124	7.00341		3.98928	6.79993
777	Q-14B_S09	17	1	1	-14	9				4.3227		5.63862	7.27104	4.9127	7.21019			6.86227
778	Q-14B_S10	17	1	1	-14	10				4.60174			7.98827		6.93753			6.73105
779	Q-14B_S11	17	1	1	-14	11		3.13011	3.61567	5.03029	3.28963		6.97421	5.07762	7.49545			7.29167
780	Q-14B_S12	17	1	1	-14	12				4.49168			5.49909	4.07916	6.56684		3.04883	6.55745
781	Q+07B_S01	17	1	1	7	1	5.92682		5.25447	3.97813		3.01743	8.87445	6.53748	7.92826	3.01381		7.25664
782	Q+07B_S02	17	1	1	7	2			6.9411	4.54797			8.78189	6.33629	7.46483		5.54748	6.81088
783	Q+07B_S03	17	1	1	7	3			4.48578	4.25309			8.7875	6.71202	8.07718			7.59009
785	Q+07B_S05	17	1	1	7	5			4.43156	4.87148			9.753	6.90104	7.90789	3.75398		7.57693
786	Q+07B_S06	17	1	1	7	6			6.85004	4.14218			8.37114	5.40003	7.76527	4.95983		7.26303
787	Q+07B_S07	17	1	1	7	7	4.58598		5.61261			5.24067	9.36816	5.74226	7.91466			7.56956
790	Q+07B_S10	17	1	1	7	10		3.59864	6.22551	8.3477			9.34806	6.61635	8.29611	3.46267		7.69865
791	Q+07B_S11	17	1	1	7	11			6.68266	6.16492			9.24819	6.33352	8.11407			8.06496
792	Q+07B_S12	17	1	1	7	12			7.43408	7.78153			8.69168	6.06966	8.01449			7.64031
793	Q+07B_F01	17	2	1	7	1			5.66389	8.76999	4.55245		5.89529	5.89529	7.85149	4.73084		7.59285
794	Q+07B_F02	17	2	1	7	2			8.28024	5.41775			9.40351	6.47202	8.02213	5.44615	4.07729	8.50369
795	Q+07B_F03	17	2	1	7	3	9.2621		8.46344	5.5847		4.64847	5.96858	5.96858	9.17308	5.60292	2.68865	9.48113
797	Q+07B_F05	17	2	1	7	5			7.5886				10.575	9.20733	7.4631	6.38154		10.0538
798	Q+07B_F06	17	2	1	7	6	9.18728		5.95945	8.38054			10.4967	6.35128	8.36276	6.03341		9.96439
799	Q+07B_F07	17	2	1	7	7	4.78446		8.84327				5.25389	5.25389	9.5664	5.15416	2.23629	9.58362
802	Q+07B_F10	17	2	1	7	10	3.66808		8.84346	5.91519		3.76039	4.9831	4.9831	9.33688	6.17045		9.07212
803	Q+07B_F11	17	2	1	7	11			7.48465			2.92311	5.22871	5.22871	9.014	5.7376		8.74086
804	Q+07B_F12	17	2	1	7	12			6.19483	5.08209			4.4799	4.4799	8.35487	5.12304	2.46764	8.05722
805	Q+07W_F01	17	2	2	7	1			5.96464				8.98189	6.10426	5.98116		3.73723	8.3523
806	Q+07W_F02	17	2	2	7	2	5.30652		5.82982				10.4671	6.0301	6.74824	5.67223		9.57379
807	Q+07W_F03	17	2	2	7	3	5.36463		5.95649				9.80612	6.13671	7.605	5.66076		9.11193
809	Q+07W_F05	17	2	2	7	5	4.30167		3.72565	4.69198			9.66143		6.34728			8.62061
810	Q+07W_F06	17	2	2	7	6			4.21203		10.1622		9.12741	5.04283	6.25204			8.80491
811	Q+07W_F07	17	2	2	7	7	7.24518		4.38163	3.72033	7.83597		8.69352	5.65069	8.03437	5.03982		8.27363
814	Q+07W_F10	17	2	2	7	10	9.76169		7.31242	5.07888	7.74453		10.6022		5.81606	5.15488	3.00321	9.54803
815	Q+07W_F11	17	2	2	7	11	8.22717				8.18758		9.34457	5.09631	6.67632			9.0344
816	Q+07W_F12	17	2	2	7	12			3.66424		6.86115		8.18045	6.02969	6.82881	4.88416		7.30274
817	R-14B_S01	18	1	1	-14	1	4.77354		7.05098	4.60421	3.39411		7.56809	4.40441	7.35088			7.38733
819	R-14B_S03	18	1	1	-14	3	5.97786		6.94865	4.72002	3.69686		8.64387	5.22457	7.77468			7.47302
820	R-14B_S04	18	1	1	-14	4			6.28433			5.40456	7.96284	5.08425	7.31762			7.08417
821	R-14B_S05	18	1	1	-14	5	5.74266		7.6763	4.73895	4.27379		8.58155	5.62858	8.52714			8.6259
822	R-14B_S06	18	1	1	-14	6	6.02366		6.22503	5.08603	2.99251		8.96303	5.25524	7.2133			7.04401
823	R-14B_S07	18	1	1	-14	7			5.78613	5.217			7.72557	4.95024	7.26221			6.90353
824	R-14B_S08	18	1	1	-14	8			7.8939	4.96304	3.12621	5.56475	8.2234	5.43511	7.96101			7.72743
825	R-14B_S09	18	1	1	-14	9	6.45305		7.7127	4.73853	3.05668		8.81315	5.66742	8.2845			8.01739
826	R-14B_S10	18	1	1	-14	10			6.9498		2.77773		8.42897	4.86135	7.2186		4.07234	7.03178
827	R-14B_S11	18	1	1	-14	11	5.08984		7.04668		4.96331		6.94828	5.083	7.91837			7.96266
828	R-14B_S12	18	1	1	-14	12			5.67017	3.82215			7.36634	4.71962	7.69174			7.63507
829	R+07B_S01	18	1	1	7	1			7.52226	3.74416			7.50159	4.81486	7.90149			7.31428
831	R+07B_S03	18	1	1	7	3			6.68517	3.81197	3.83435	4.7758	7.58299	4.44653	7.83411		4.42912	7.17157
832	R+07B_S04	18	1	1	7	4			5.49877	4.03709		3.72627	7.94605		7.95804			7.28713
833	R+07B_S05	18	1	1	7	5	5.95322		7.875	4.28232		4.82757	9.21031	6.01664	8.3761			8.03079
834	R+07B_S06	18	1	1	7	6			6.90652	4.47501		5.14376	7.43742	5.17002	8.1292			7.6347
835	R+07B_S07	18	1	1	7	7			6.99591	4.11909			9.00983	6.57742	8.42192			7.71535
837	R+07B_S09	18	1	1	7	9	4.68595		7.13776	3.87447		5.22729	8.41469	5.17406	7.91276			7.60807
838	R+07B_S10	18	1	1	7	10			7.42355	3.65688		5.53274	8.42615	5.49912	8.32397			7.88363
839	R+07B_S11	18	1	1	7	11	4.34757		5.74598	4.33984		5.28951	7.56739	4.62166	7.71777			7.08134
840	R+07B_S12	18	1	1	7	12			4.08706	4.76821			9.04834		8.3341			7.75903
841	R+07B_F01	18	2	1	7	1			7.65204	3.59603			2.90533	2.90533	7.84792	5.28171		8.32823
843	R+07B_F03	18	2	1	7	3			7.17652	3.49939			9.68138	5.49577	7.77502	5.2794		9.47995
844	R+07B_F04	18	2	1	7	4			7.3426				8.61068	5.21607	7.78244	3.8543		7.73963
845	R+07B_F05	18	2	1	7	5	5.24283	4.20293	7.54372	3.97878			8.18325	6.83102	9.12149		3.68305	9.06895
846	R+07B_F06	18	2	1	7	6	5.07712		7.59245	6.75671			8.67784	5.92017	8.07479	4.43126		8.47493
847	R+07B_F07	18	2	1	7	7			5.88766	4.43083			7.58719	5.31052	8.42828	3.66022		8.14497
849	R+07B_F09	18	2	1	7	9			8.70445	3.82715			3.29675	3.29675	9.5628	5.61002		9.3798
850	R+07B_F10	18	2	1	7	10			7.50837				2.89011	2.89011	8.16242	4.56272		7.77898
851	R+07B_F11	18	2	1	7	11			8.43629				10.1681	6.35319	9.08693	5.75076		9.64325
852	R+07B_F12	18	2	1	7	12			7.0907						7.15297	4.10916		6.7968
853	R+07W_F01	18	2	2	7	1				4.52174	9.60827		9.50045		6.14008			6.04
855	R+07W_F03	18	2	2	7	3				3.85965	8.87459	4.36588	8.70923	5.20831	5.7066	4.10056		5.54676
856	R+07W_F04	18	2	2	7	4	2.13645				10.1173		9.31534	5.06423	6.383	4.65249		6.208
857	R+07W_F05	18	2	2	7	5			6.97093	5.07406	3.92409	4.22302	8.31175	6.56642	8.76672			8.57673
858	R+07W_F06	18	2	2	7	6			3.55631		8.17532		9.7633		6.95907			6.63004
859	R+07W_F07	18	2	2	7	7			5.9988	8.7321	8.15831		9.80121	6.0433	7.1262		3.85582	7.08689
861	R+07W_F09	18	2	2	7	9			3.5699		10.0342		11.2161	6.3162	7.40102			7.01063
862	R+07W_F10	18	2	2	7	10			6.9952	7.53762	8.05224	4.03719	10.5352	5.8785	6.93817	5.33887		6.63658
863	R+07W_F11	18	2	2	7	11			7.13975				11.2552	5.97596	7.04489			6.57225
864	R+07W_F12	18	2	2	7	12				7.18212	9.3054		8.46354	6.78221	9.03151	3.55188	3.5447	8.95538
865	S-14B_S01	19	1	1	-14	1			3.2956				8.47081	6.20921	7.87564	5.66598		7.91353
866	S-14B_S02	19	1	1	-14	2							8.97077	6.4253	7.8752	5.51068	3.5483	8.01752
867	S-14B_S03	19	1	1	-14	3			3.48816	3.66941			8.77413	6.14846	7.84528	5.50679		7.85451
869	S-14B_S05	19	1	1	-14	5			3.87771	4.22995			9.0378	6.64392	7.70518		4.21173	8.281
870	S-14B_S06	19	1	1	-14	6			3.71914	4.79285	3.71854		8.68834	6.27809	7.76417			7.8357
871	S-14B_S07	19	1	1	-14	7			4.20323	4.40197	3.47729	5.77196	9.20061	6.72789	7.98257			8.1746
872	S-14B_S08	19	1	1	-14	8			2.97653	4.67164	3.35488		8.84335	6.7859	7.63694		3.87533	8.1447
873	S-14B_S09	19	1	1	-14	9				4.61337	2.87812		8.26227	6.02424	7.83652			7.73393
874	S-14B_S10	19	1	1	-14	10			3.92466		3.05057	5.30285	8.82872	5.85116	7.62733			7.67456
875	S-14B_S11	19	1	1	-14	11			4.29689	3.75144	2.96482		9.12417	5.9035	7.59563			7.83819
877	S+07B_S01	19	1	1	7	1			4.92159	4.26528		5.17928	8.09111	5.38673	7.83904			7.31547
878	S+07B_S02	19	1	1	7	2			5.1975	4.03797			9.74078	6.22793	7.61656			7.13374
879	S+07B_S03	19	1	1	7	3			7.1651	3.77698		5.53846	8.96136	6.15665	7.88203	4.75618		7.34544
881	S+07B_S05	19	1	1	7	5			5.20209	4.2188			8.04273		7.24938			6.70964
882	S+07B_S06	19	1	1	7	6			6.44587	3.80535			9.72928	7.25358	9.02607			9.03409
883	S+07B_S07	19	1	1	7	7	7.14653		6.35872	5.91015		5.10092	9.62198	6.25106	8.2487	4.98269		8.2557
884	S+07B_S08	19	1	1	7	8			4.14816	3.06936			9.32412	5.46676	7.89197			8.0058
885	S+07B_S09	19	1	1	7	9				3.74398			8.34197	5.07128	7.63803			7.07521
886	S+07B_S10	19	1	1	7	10			4.30649	3.83903			8.59677	5.73686	7.62895			7.42557
887	S+07B_S11	19	1	1	7	11			6.06925	3.42823			9.05441		7.64197		4.92353	7.03836
889	S+07B_F01	19	2	1	7	1			9.17291	3.64119			6.29645	6.29645	9.41619	5.03151		9.26455
890	S+07B_F02	19	2	1	7	2			8.43173	4.98317			10.6655	6.78827	7.95639	4.80737		8.74271
891	S+07B_F03	19	2	1	7	3			7.491	9.00282		4.10461	10.9196	8.12667	8.90668	4.93053	4.35537	9.46537
893	S+07B_F05	19	2	1	7	5			6.04605	5.91079		4.20971	6.33523	4.40987	7.32306	3.53289	2.32941	7.14068
894	S+07B_F06	19	2	1	7	6			8.67331	7.12703			10.689	6.81458	9.19985	4.82119		9.72312
895	S+07B_F07	19	2	1	7	7			8.46329	7.1759		3.76421	4.8922	4.8922	9.2645	5.68927		8.98096
896	S+07B_F08	19	2	1	7	8			8.9595	4.79799			3.43687	3.43687	9.29043	4.63234	1.44201	8.98336
897	S+07B_F09	19	2	1	7	9			7.20576	8.69096			9.71016	6.85506	8.65058	3.79538		9.07599
898	S+07B_F10	19	2	1	7	10			7.01473				10.2595	6.22164	8.51	5.91267		9.06099
899	S+07B_F11	19	2	1	7	11			7.78042	5.75744			10.0418	6.03172	8.66975	6.19477	3.98208	9.15127
901	S+07W_F01	19	2	2	7	1	6.2549		8.3799				9.30286	6.12303	6.7588			7.11394
902	S+07W_F02	19	2	2	7	2			3.71931	8.23155			9.96112	6.37318	7.12027		3.08203	8.7598
903	S+07W_F03	19	2	2	7	3			3.9291	3.70889	3.40073		9.0468	6.15395	6.49951		3.60503	6.32345
905	S+07W_F05	19	2	2	7	5			3.78291	4.68728	3.69189		10.3293	5.78607	6.43675			6.04939
906	S+07W_F06	19	2	2	7	6	10.0872		4.79478		11.1279		10.936	8.06649	7.49238			10.2872
907	S+07W_F07	19	2	2	7	7							8.50659	5.28018	6.60003	4.47746		6.41698
908	S+07W_F08	19	2	2	7	8	4.413		5.807			4.52929	8.34832	5.08898	6.5392			6.32935
909	S+07W_F09	19	2	2	7	9			5.54066	3.2451			7.6015	5.01766	6.02638		0.76728	6.63133
910	S+07W_F10	19	2	2	7	10				3.54259			7.91225	5.33363	6.93062	4.52127		6.74203
911	S+07W_F11	19	2	2	7	11							7.74152	6.08906	7.07293	3.87234		7.14222
913	T-14B_S01	20	1	1	-14	1							8.84092	7.24758	8.12333			8.3808
914	T-14B_S02	20	1	1	-14	2				4.70356			9.12314	7.53539	8.27225			8.6146
915	T-14B_S03	20	1	1	-14	3			3.2583	4.86368	2.8696	5.60467	7.83471	5.79839	7.77035			7.54164
916	T-14B_S04	20	1	1	-14	4				4.68329			7.48318	5.81193	7.87369			7.53719
917	T-14B_S05	20	1	1	-14	5				5.06558			9.60552	7.93974	9.09052			9.01604
919	T-14B_S07	20	1	1	-14	7				4.79235			7.96108	6.54357	7.89333		2.6788	8.49647
920	T-14B_S08	20	1	1	-14	8							8.75729	7.00484	7.80502			8.77581
921	T-14B_S09	20	1	1	-14	9							7.73439	5.4987	7.93809			8.05978
922	T-14B_S10	20	1	1	-14	10							8.4624	6.65456	8.3642			8.19192
923	T-14B_S11	20	1	1	-14	11				4.68169			8.448	6.39238	7.8593			7.66724
925	T+07B_S01	20	1	1	7	1			4.2075	4.74498			7.35185		7.80242	2.94416		6.8231
926	T+07B_S02	20	1	1	7	2			4.57785	4.56018			9.5548	7.62765	8.50322	3.69569		8.42448
927	T+07B_S03	20	1	1	7	3			4.90984	4.82878			7.67075	5.56826	8.06116	5.15131		7.44524
928	T+07B_S04	20	1	1	7	4			3.80003	4.45015			8.6984	7.02264	7.98512	3.53932	5.26501	7.49116
929	T+07B_S05	20	1	1	7	5			5.65925	4.83248			9.08614	6.9082	8.33412	4.91394		7.84208
931	T+07B_S07	20	1	1	7	7			3.74127	4.44708			8.71438	7.35663	8.70874	3.52032		8.18128
932	T+07B_S08	20	1	1	7	8			5.12895	5.33359			7.66717	6.36119	7.95298			7.20835
933	T+07B_S09	20	1	1	7	9			5.11661	4.62021			6.97183	6.05348	7.79703	4.54486		7.16889
934	T+07B_S10	20	1	1	7	10			3.47881	3.94525			8.35569	5.17959	8.03242			7.80713
935	T+07B_S11	20	1	1	7	11			3.53634	4.17819			7.13959	6.09566	7.47299	4.6916		7.3032
937	T+07B_F01	20	2	1	7	1			8.96808	3.44099			9.14467	7.64093	9.00797	5.43781	4.43288	9.51831
938	T+07B_F02	20	2	1	7	2			7.88722	5.56938			4.7693	4.7693	9.51737	6.45089		9.1375
939	T+07B_F03	20	2	1	7	3			8.65568	4.72375			10.271	7.87431	8.43282	5.8126	5.27838	9.50545
940	T+07B_F04	20	2	1	7	4			9.05853	4.25006			10.9041	7.06238	8.85866		6.13326	10.367
941	T+07B_F05	20	2	1	7	5			8.56995	4.90861			9.71202	8.27817	8.71908	6.17535	4.4127	8.6203
943	T+07B_F07	20	2	1	7	7			8.09	6.97395			9.96549	7.98642	8.63935	5.95622	4.69696	9.41682
944	T+07B_F08	20	2	1	7	8			7.78672	3.19421			9.88036	8.68911	9.25138	6.07293	4.25922	9.71761
945	T+07B_F09	20	2	1	7	9			7.396				9.50139	7.90371	9.86991	5.50856		9.82155
946	T+07B_F10	20	2	1	7	10			8.03435	9.16463			10.2633	8.56597	8.96212		4.57193	9.66557
947	T+07B_F11	20	2	1	7	11			7.02066				9.98645	7.86791	8.67595		5.98825	9.21857
949	T+07W_F01	20	2	2	7	1			5.79706	4.11131			8.24969	6.22583	7.0067	5.96661	3.86807	6.61271
950	T+07W_F02	20	2	2	7	2							8.74707	7.33312	7.54407	5.0022		7.69467
951	T+07W_F03	20	2	2	7	3			3.71577				10.52	9.00887	9.50106	5.26077	3.52118	9.4274
952	T+07W_F04	20	2	2	7	4				7.89856			8.2584	6.96991	7.97473	3.72058		7.86089
953	T+07W_F05	20	2	2	7	5			3.8867				8.6376	7.11545	8.07652	4.84438		7.90085
955	T+07W_F07	20	2	2	7	7	7.69086			3.47702			8.9818	7.77236	7.73935		1.08881	8.60826
956	T+07W_F08	20	2	2	7	8			3.80358	5.42595		5.21771	7.23378	5.98824	6.53877			6.35813
957	T+07W_F09	20	2	2	7	9	4.95132		3.73387				10.5305	8.61153	7.91738	5.52354		7.41234
958	T+07W_F10	20	2	2	7	10			3.19451	7.99631			9.03082	7.72087	7.99611		3.15948	7.57385
959	T+07W_F11	20	2	2	7	11	4.88008		5.78745				8.77912	7.03911	7.57721		3.52599	7.38254

## Sheet: codebook
Sample	Code composed of Farm, time point of sampling (1="B"birth; 2="W"weaning); times sampling (-14= before birth for sows (-14B_S); 7= after birth for sows (+07B_S)and suckling piglets (+07B_F) and after weaning for weaned piglets (+07W_F)), and individual number
gene_log	logarithmic copy number per gram feces of detected genes
